# Supplementary material for: Autonomous IL-36R signaling in neutrophils activates potent antitumor effector functions
Source: J Clin Invest. 2023 Jun 15;133(12):e162088. doi: 10.1172/JCI162088 (PMC10266786; doi:10.1172/JCI162088)
Supplement: Supplemental table 1 [file jci-133-162088-s173.xlsx]

## Sheet: Methods
Each cell type was either untreated or treated with 500 ng/ml of rmIL-36γ (R&D Technologies) for 6h or 24h
Genes that were upregulated on treatment at time point (6hr or 24hr) compared to untreated sample by 2 fold (log2FC >1) and significant (pval < 0.05) are marked in red
Genes that were downregulated on treatment at time point (6hr or 24hr) compared to untreated sample by 2 fold (log2FC < - 1) and significant (pval < 0.05) are marked in cyan

## Sheet: BMDM_6hr
symbol	entrez	geneName	Ensembl ID	baseMean	log2FoldChange	lfcSE	stat	pvalue	padj
Ptges	64292	prostaglandin E synthase	ENSMUSG00000050737.14	246.828	1.91027	0.328501	31.8483	1.66696e-08	0.000291135
Gpr84	80910	G protein-coupled receptor 84	ENSMUSG00000063234.6	1092.41	1.791	0.387269	19.3337	1.09752e-05	0.0958407
Mmp3	17392	matrix metallopeptidase 3	ENSMUSG00000043613.9	32.9492	2.67661	0.699871	13.9599	0.000186751	0.693218
Abcc2	12780	ATP-binding cassette, sub-family C (CFTR/MRP), member 2	ENSMUSG00000025194.6	24.9439	-4.9271	1.19903	13.8933	0.000193487	0.693218
Atxn1	20238	ataxin 1	ENSMUSG00000046876.17	189.061	1.21019	0.324785	13.539	0.000233654	0.693218
Hp	15439	haptoglobin	ENSMUSG00000031722.11	441.18	1.16785	0.312485	13.5032	0.000238151	0.693218
Cxcl3	330122	chemokine (C-X-C motif) ligand 3	ENSMUSG00000029379.11	49.8917	3.29663	0.846901	11.927	0.000553258	0.999986
Lyst	17101	lysosomal trafficking regulator	ENSMUSG00000019726.13	721.051	1.2277	0.35661	11.1934	0.000820904	0.999986
Il4i1	14204	interleukin 4 induced 1	ENSMUSG00000074141.14	127.479	1.71834	0.498318	10.8223	0.00100287	0.999986
Ehd1	13660	EH-domain containing 1	ENSMUSG00000024772.10	3869.05	1.03175	0.311725	10.5077	0.00118879	0.999986
Lad1	16763	ladinin	ENSMUSG00000041782.15	39.5363	3.02842	0.852269	10.051	0.00152264	0.999986
Fpr1	14293	formyl peptide receptor 1	ENSMUSG00000045551.8	199.696	2.38575	0.670236	9.50912	0.00204453	0.999986
Slc7a2	11988	solute carrier family 7 (cationic amino acid transporter, y+ system), member 2	ENSMUSG00000031596.16	176.029	1.93991	0.581162	9.36258	0.0022146	0.999986
Rad51c	114714	RAD51 paralog C	ENSMUSG00000007646.14	46.4716	-1.90578	0.611754	9.2522	0.00235213	0.999986
Cxcl1	14825	chemokine (C-X-C motif) ligand 1	ENSMUSG00000029380.12	206.406	2.00118	0.597062	9.24204	0.00236521	0.999986
Iqcg	69707	IQ motif containing G	ENSMUSG00000035578.17	27.6364	-2.27126	0.716533	9.20279	0.00241647	0.999986
Plpp3	67916	phospholipid phosphatase 3	ENSMUSG00000028517.9	160.346	1.9356	0.590905	9.11825	0.00253072	0.999986
Fpr2	14289	formyl peptide receptor 2	ENSMUSG00000052270.8	33.6016	2.37787	0.740707	9.07788	0.0025872	0.999986
St6gal1	20440	beta galactoside alpha 2,6 sialyltransferase 1	ENSMUSG00000022885.17	1236.51	-1.2136	0.390097	8.99101	0.0027131	0.999986
Pik3ip1	216505	phosphoinositide-3-kinase interacting protein 1	ENSMUSG00000034614.15	115.949	-1.38973	0.450551	8.98916	0.00271586	0.999986
Bcl2a1b	12045	B cell leukemia/lymphoma 2 related protein A1b	ENSMUSG00000089929.2	1040.35	3.21549	0.820158	8.7859	0.00303568	0.999986
Htra3	78558	HtrA serine peptidase 3	ENSMUSG00000029096.16	136.679	-1.56022	0.504542	8.70273	0.00317734	0.999986
Atn1	13498	atrophin 1	ENSMUSG00000004263.16	103.328	1.13583	0.385037	8.51849	0.00351556	0.999986
Hcar2	80885	hydroxycarboxylic acid receptor 2	ENSMUSG00000045502.7	66.057	1.51839	0.511529	8.36195	0.00383159	0.999986
NA	NA	NA	ENSMUSG00000108596.2	82.2225	-1.38179	0.472696	8.30381	0.00395621	0.999986
Ccne2	12448	cyclin E2	ENSMUSG00000028212.17	336.909	-1.51863	0.498069	8.25455	0.004065	0.999986
Kntc1	208628	kinetochore associated 1	ENSMUSG00000029414.12	267.049	-2.57018	0.765926	8.03685	0.00458352	0.999986
Adora2b	11541	adenosine A2b receptor	ENSMUSG00000018500.3	284.428	1.26987	0.432503	7.99469	0.00469147	0.999986
Stk26	70415	serine/threonine kinase 26	ENSMUSG00000031112.11	152.437	-1.04349	0.365002	7.98832	0.004708	0.999986
Hpgd	15446	hydroxyprostaglandin dehydrogenase 15 (NAD)	ENSMUSG00000031613.10	2025.07	-1.25131	0.423343	7.92413	0.00487799	0.999986
Ccdc88c	68339	coiled-coil domain containing 88C	ENSMUSG00000021182.17	18.384	2.44441	0.84144	7.84522	0.00509552	0.999986
Mcoln3	171166	mucolipin 3	ENSMUSG00000036853.6	448.013	-0.769885	0.275021	7.73684	0.00541053	0.999986
Cd300lg	52685	CD300 molecule like family member G	ENSMUSG00000017309.12	279.453	-3.2204	0.912551	7.68865	0.00555691	0.999986
Tnf	21926	tumor necrosis factor	ENSMUSG00000024401.15	674.194	1.28525	0.442012	7.67831	0.00558884	0.999986
Gemin4	276919	gem nuclear organelle associated protein 4	ENSMUSG00000049396.7	339.374	2.43943	0.731209	7.49191	0.00619769	0.999986
Gm12537	100041342	glyceraldehyde-3-phosphate dehydrogenase pseudogene	ENSMUSG00000095042.2	15.1666	-2.77694	0.972775	7.47304	0.00626297	0.999986
St8sia4	20452	ST8 alpha-N-acetyl-neuraminide alpha-2,8-sialyltransferase 4	ENSMUSG00000040710.11	1977.54	-0.956655	0.343029	7.41414	0.00647132	0.999986
NA	NA	NA	ENSMUSG00000090996.2	96.0376	-1.42866	0.50933	7.38816	0.00656546	0.999986
C2cd2l	71764	C2 calcium-dependent domain containing 2-like	ENSMUSG00000032120.12	1019.67	-0.671496	0.246381	7.35274	0.00669608	0.999986
Abcd2	26874	ATP-binding cassette, sub-family D (ALD), member 2	ENSMUSG00000055782.10	655.803	-0.677318	0.249527	7.30453	0.0068781	0.999986
Myc	17869	myelocytomatosis oncogene	ENSMUSG00000022346.18	829.558	1.84205	0.606462	7.25101	0.00708612	0.999986
Zc3h12c	244871	zinc finger CCCH type containing 12C	ENSMUSG00000035164.9	157.993	1.21499	0.440851	7.15852	0.00746089	0.999986
Rgl1	19731	ral guanine nucleotide dissociation stimulator,-like 1	ENSMUSG00000026482.14	526.269	1.13962	0.410876	7.141	0.00753413	0.999986
Mindy4	330323	MINDY lysine 48 deubiquitinase 4	ENSMUSG00000038022.12	117.822	-1.12949	0.415961	7.14096	0.00753427	0.999986
Cyp39a1	56050	cytochrome P450, family 39, subfamily a, polypeptide 1	ENSMUSG00000023963.11	47.7776	-1.90746	0.684056	7.09895	0.0077129	0.999986
Ets2	23872	E26 avian leukemia oncogene 2, 3' domain	ENSMUSG00000022895.17	546.655	1.09054	0.397043	7.05607	0.00789973	0.999986
Chd8	67772	chromodomain helicase DNA binding protein 8	ENSMUSG00000053754.15	332.095	1.02369	0.376721	7.04617	0.00794348	0.999986
Hecw2	329152	HECT, C2 and WW domain containing E3 ubiquitin protein ligase 2	ENSMUSG00000042807.16	7.87327	-4.33968	1.59012	6.91676	0.00853917	0.999986
Zfp407	240476	zinc finger protein 407	ENSMUSG00000048410.18	223.482	1.21842	0.447525	6.87059	0.00876258	0.999986
Cercam	99151	cerebral endothelial cell adhesion molecule	ENSMUSG00000039787.14	528.547	-0.999176	0.372305	6.85037	0.00886231	0.999986
Ramp1	51801	receptor (calcitonin) activity modifying protein 1	ENSMUSG00000034353.15	406.434	-0.986346	0.368928	6.83142	0.0089568	0.999986
H2bc24	665622	H2B clustered histone 24	ENSMUSG00000069303.8	26.1786	1.91933	0.716967	6.81946	0.00901699	0.999986
NA	NA	NA	ENSMUSG00000112255.2	68.3205	-2.47159	0.849189	6.73395	0.0094595	0.999986
Nfkbie	18037	nuclear factor of kappa light polypeptide gene enhancer in B cells inhibitor, epsilon	ENSMUSG00000023947.9	1291.39	0.884424	0.33414	6.73083	0.00947605	0.999986
NA	NA	NA	ENSMUSG00000107690.2	90.3843	-2.32559	0.793133	6.71739	0.00954773	0.999986
Neat1	66961	nuclear paraspeckle assembly transcript 1 (non-protein coding)	ENSMUSG00000092274.4	7179.58	1.22711	0.446871	6.69898	0.0096468	0.999986
Gzma	14938	granzyme A	ENSMUSG00000023132.9	8.43546	-5.71347	1.99622	6.66916	0.00980952	0.999986
Fancb	237211	Fanconi anemia, complementation group B	ENSMUSG00000047757.18	87.2066	-1.28857	0.486881	6.65377	0.00989464	0.999986
Egln1	112405	egl-9 family hypoxia-inducible factor 1	ENSMUSG00000031987.7	521.052	-1.11468	0.415899	6.65173	0.00990598	0.999986
Znrf2	387524	zinc and ring finger 2	ENSMUSG00000058446.15	505.087	-0.988148	0.374403	6.61775	0.0100967	0.999986
Thbs2	21826	thrombospondin 2	ENSMUSG00000023885.10	20.8171	-2.50261	0.910765	6.54671	0.0105078	0.999986
Tmem154	320782	transmembrane protein 154	ENSMUSG00000056498.14	1192.76	-1.01984	0.386011	6.53963	0.0105497	0.999986
Abitram	230234	actin binding transcription modulator	ENSMUSG00000038827.12	509.224	0.769121	0.297957	6.53614	0.0105704	0.999986
Il12b	16160	interleukin 12b	ENSMUSG00000004296.15	17.6083	2.81143	1.02808	6.52758	0.0106215	0.999986
Dkk3	50781	dickkopf WNT signaling pathway inhibitor 3	ENSMUSG00000030772.7	23.4155	-2.15983	0.823554	6.51776	0.0106802	0.999986
Sigirr	24058	single immunoglobulin and toll-interleukin 1 receptor (TIR) domain	ENSMUSG00000025494.9	302.86	-1.94869	0.673245	6.47879	0.0109169	0.999986
Gm14461	329436	predicted gene 14461	ENSMUSG00000054510.6	79.664	1.23889	0.478056	6.47017	0.01097	0.999986
Olfr539	258963	olfactory receptor 539	ENSMUSG00000059136.5	68.7849	2.18278	0.761721	6.43916	0.0111631	0.999986
Rbm44	329207	RNA binding motif protein 44	ENSMUSG00000070732.3	23.6343	-3.14878	1.10928	6.42992	0.0112214	0.999986
Prdm1	12142	PR domain containing 1, with ZNF domain	ENSMUSG00000038151.14	573.5	1.18354	0.446673	6.39039	0.011474	0.999986
Magi2	50791	membrane associated guanylate kinase, WW and PDZ domain containing 2	ENSMUSG00000040003.19	47.8249	1.47768	0.573918	6.38246	0.0115254	0.999986
Sema6b	20359	sema domain, transmembrane domain (TM), and cytoplasmic domain, (semaphorin) 6B	ENSMUSG00000001227.13	407.338	-1.19825	0.453845	6.37631	0.0115653	0.999986
Pole	18973	polymerase (DNA directed), epsilon	ENSMUSG00000007080.15	134.263	-1.18323	0.456471	6.35368	0.0117138	0.999986
Il36g	215257	interleukin 36G	ENSMUSG00000044103.5	98.5648	1.79526	0.650824	6.35017	0.011737	0.999986
Ep400	75560	E1A binding protein p400	ENSMUSG00000029505.18	739.918	0.761081	0.300014	6.29018	0.0121409	0.999986
Myo10	17909	myosin X	ENSMUSG00000022272.18	447.077	0.741285	0.294535	6.2354	0.0125221	0.999986
Cotl1	72042	coactosin-like 1 (Dictyostelium)	ENSMUSG00000031827.14	1251.97	0.734696	0.291029	6.23199	0.0125463	0.999986
Col1a1	12842	collagen, type I, alpha 1	ENSMUSG00000001506.11	481.59	-1.24871	0.4775	6.13692	0.0132388	0.999986
Pls1	102502	plastin 1 (I-isoform)	ENSMUSG00000049493.14	13.0869	2.36195	0.941342	6.10087	0.0135115	0.999986
Mical3	194401	microtubule associated monooxygenase, calponin and LIM domain containing 3	ENSMUSG00000051586.18	95.1719	-1.02455	0.412893	6.03225	0.0140468	0.999986
E2f7	52679	E2F transcription factor 7	ENSMUSG00000020185.17	96.4791	-1.75984	0.669021	6.02994	0.0140652	0.999986
Gprc5c	70355	G protein-coupled receptor, family C, group 5, member C	ENSMUSG00000051043.17	783.526	-0.906703	0.362914	5.9496	0.0147206	0.999986
Met	17295	met proto-oncogene	ENSMUSG00000009376.16	65.3609	1.42908	0.564111	5.93616	0.0148333	0.999986
Zfp26	22688	zinc finger protein 26	ENSMUSG00000063108.16	267.613	-0.74664	0.305033	5.91362	0.0150243	0.999986
NA	NA	NA	ENSMUSG00000117757.2	15.5916	2.91088	1.12718	5.85136	0.015565	0.999986
Il1b	16176	interleukin 1 beta	ENSMUSG00000027398.14	418.214	1.84105	0.663971	5.83704	0.0156922	0.999986
NA	NA	NA	ENSMUSG00000108955.2	4.63889	5.71174	2.24333	5.81445	0.015895	0.999986
Brip1	237911	BRCA1 interacting protein C-terminal helicase 1	ENSMUSG00000034329.17	446.302	-1.8236	0.667466	5.80616	0.0159701	0.999986
Abca6	76184	ATP-binding cassette, sub-family A (ABC1), member 6	ENSMUSG00000044749.14	54.376	-1.84935	0.715323	5.78456	0.0161676	0.999986
H2-M2	14990	histocompatibility 2, M region locus 2	ENSMUSG00000016283.14	55.7821	1.30343	0.531245	5.77764	0.0162313	0.999986
Tspan8	216350	tetraspanin 8	ENSMUSG00000034127.16	24.8682	-4.68284	1.47274	5.75464	0.0164452	0.999986
Sema5a	20356	sema domain, seven thrombospondin repeats (type 1 and type 1-like), transmembrane domain (TM) and short cytoplasmic domain, (semaphorin) 5A	ENSMUSG00000022231.11	16.4742	-4.021	1.44313	5.70047	0.0169604	0.999986
Myb	17863	myeloblastosis oncogene	ENSMUSG00000019982.16	33.9562	2.67295	0.991128	5.69484	0.0170149	0.999986
Atxn1l	52335	ataxin 1-like	ENSMUSG00000069895.5	113.175	-1.15768	0.474248	5.63522	0.0176031	0.999986
Gp5	14729	glycoprotein 5 (platelet)	ENSMUSG00000047953.8	37.3523	1.71965	0.700705	5.60294	0.0179304	0.999986
Gm13394	100033452	glyceraldehyde-3-phosphate dehydrogenase pseudogene	ENSMUSG00000083773.5	99.3726	-1.18953	0.489053	5.5948	0.0180139	0.999986
NA	NA	NA	ENSMUSG00000114501.2	228.078	1.69437	0.641816	5.53666	0.0186221	0.999986
Cep72	74470	centrosomal protein 72	ENSMUSG00000021572.10	276.467	-1.10327	0.451267	5.52683	0.018727	0.999986
Bcr	110279	BCR activator of RhoGEF and GTPase	ENSMUSG00000009681.11	28.4349	1.58826	0.669959	5.50866	0.0189225	0.999986
6720489N17Rik	211378	RIKEN cDNA 6720489N17 gene	ENSMUSG00000072066.8	112.519	-1.20659	0.496595	5.49422	0.0190794	0.999986
Hap1	15114	huntingtin-associated protein 1	ENSMUSG00000006930.16	29.931	-2.17102	0.875226	5.49208	0.0191028	0.999986
Mga	29808	MAX gene associated	ENSMUSG00000033943.16	532.166	1.04936	0.430839	5.4612	0.0194432	0.999986
NA	NA	NA	ENSMUSG00000050533.4	13.2693	6.23538	2.09175	5.44034	0.0196769	0.999986
Tmem176b	65963	transmembrane protein 176B	ENSMUSG00000029810.16	3399.37	0.796941	0.334647	5.43765	0.0197071	0.999986
NA	NA	NA	ENSMUSG00000097163.3	32.4294	-2.63258	1.01999	5.42701	0.0198276	0.999986
Bcl11a	14025	B cell CLL/lymphoma 11A (zinc finger protein)	ENSMUSG00000000861.16	35.1901	1.7066	0.700119	5.41703	0.0199412	0.999986
Mr1	15064	major histocompatibility complex, class I-related	ENSMUSG00000026471.15	246.783	-0.976297	0.410889	5.35892	0.0206165	0.999986
Ift80	68259	intraflagellar transport 80	ENSMUSG00000027778.16	257.279	-0.926063	0.391517	5.35437	0.0206704	0.999986
Amotl1	75723	angiomotin-like 1	ENSMUSG00000013076.18	30.2824	-2.77235	1.0661	5.34648	0.0207642	0.999986
Fos	14281	FBJ osteosarcoma oncogene	ENSMUSG00000021250.14	11102.2	1.13884	0.4644	5.33837	0.0208609	0.999986
Parvg	64099	parvin, gamma	ENSMUSG00000022439.10	849.83	-1.00018	0.41713	5.32901	0.0209734	0.999986
Rps6ka5	73086	ribosomal protein S6 kinase, polypeptide 5	ENSMUSG00000021180.10	476.11	-0.733329	0.314397	5.32163	0.0210623	0.999986
Dcn	13179	decorin	ENSMUSG00000019929.17	48.6647	1.34431	0.570645	5.31444	0.0211494	0.999986
Tmem176a	66058	transmembrane protein 176A	ENSMUSG00000023367.15	2064.66	1.32206	0.527901	5.28303	0.0215342	0.999986
Styx-ps	100040244	serine/threonine/tyrosine interacting protein, pseudogene	ENSMUSG00000071748.3	29.2152	2.53238	1.00437	5.23114	0.022186	0.999986
NA	NA	NA	ENSMUSG00000097597.3	199.605	1.26849	0.524207	5.22405	0.0222767	0.999986
Ercc6	319955	excision repair cross-complementing rodent repair deficiency, complementation group 6	ENSMUSG00000054051.8	351.003	0.875671	0.37556	5.21094	0.0224452	0.999986
Itga2b	16399	integrin alpha 2b	ENSMUSG00000034664.14	173.694	1.2735	0.529278	5.1876	0.0227486	0.999986
NA	NA	NA	ENSMUSG00000118106.2	36.1968	1.51917	0.647968	5.17827	0.0228711	0.999986
Cd79a	12518	CD79A antigen (immunoglobulin-associated alpha)	ENSMUSG00000003379.8	130.559	3.82354	1.17726	5.17375	0.0229306	0.999986
Serpine2	20720	serine (or cysteine) peptidase inhibitor, clade E, member 2	ENSMUSG00000026249.11	142.585	1.0511	0.45032	5.16152	0.0230927	0.999986
Ell2	192657	elongation factor for RNA polymerase II 2	ENSMUSG00000001542.8	3865.8	0.94278	0.40032	5.14986	0.0232482	0.999986
Sv2a	64051	synaptic vesicle glycoprotein 2 a	ENSMUSG00000038486.10	45.3627	-2.5244	0.960934	5.14459	0.0233189	0.999986
Pacrg	69310	PARK2 co-regulated	ENSMUSG00000037196.7	156.488	-0.844161	0.3685	5.14194	0.0233545	0.999986
Ikbip	67454	IKBKB interacting protein	ENSMUSG00000019975.13	363.118	-0.818781	0.355296	5.13369	0.0234658	0.999986
Slc39a14	213053	solute carrier family 39 (zinc transporter), member 14	ENSMUSG00000022094.16	457.374	0.826122	0.357795	5.12968	0.02352	0.999986
Tnfaip3	21929	tumor necrosis factor, alpha-induced protein 3	ENSMUSG00000019850.12	1367.56	0.776512	0.336551	5.12404	0.0235966	0.999986
Cdc6	23834	cell division cycle 6	ENSMUSG00000017499.16	178.431	-1.29165	0.539879	5.1158	0.023709	0.999986
Dnhd1	77505	dynein heavy chain domain 1	ENSMUSG00000030882.20	34.4335	2.5208	0.99195	5.11457	0.0237257	0.999986
Ndrg4	234593	N-myc downstream regulated gene 4	ENSMUSG00000036564.18	622.882	-1.0919	0.459867	5.10901	0.0238018	0.999986
Ercc6l	236930	excision repair cross-complementing rodent repair deficiency complementation group 6 like	ENSMUSG00000051220.3	390.187	-1.23979	0.515321	5.10388	0.0238723	0.999986
Ccl22	20299	chemokine (C-C motif) ligand 22	ENSMUSG00000031779.4	125.767	1.34285	0.561685	5.08761	0.0240974	0.999986
Hspa4l	18415	heat shock protein 4 like	ENSMUSG00000025757.14	1240.24	-0.751373	0.327734	5.08078	0.0241925	0.999986
Rab20	19332	RAB20, member RAS oncogene family	ENSMUSG00000031504.7	1047.01	0.993345	0.42337	5.06758	0.0243774	0.999986
E2f2	242705	E2F transcription factor 2	ENSMUSG00000018983.10	894.805	-1.22582	0.508707	5.06688	0.0243872	0.999986
Hsd17b7	15490	hydroxysteroid (17-beta) dehydrogenase 7	ENSMUSG00000026675.13	217.871	0.844658	0.370096	5.05801	0.0245123	0.999986
Lmnb2	16907	lamin B2	ENSMUSG00000062075.14	928.674	-0.72635	0.319142	5.03341	0.0248629	0.999986
Gpr34	23890	G protein-coupled receptor 34	ENSMUSG00000040229.12	178.498	-0.716376	0.31809	5.03317	0.0248663	0.999986
Gm28042	102238433	predicted gene, 28042	ENSMUSG00000033852.17	21.7823	-2.04939	0.853282	5.03276	0.0248722	0.999986
Btf3l4b	100504125	basic transcription factor 3 like 4B	ENSMUSG00000114133.2	18.5316	1.8968	0.82895	5.02146	0.0250351	0.999986
Rrp12	107094	ribosomal RNA processing 12 homolog	ENSMUSG00000035049.5	520.722	0.787676	0.345817	5.01431	0.0251387	0.999986
Kif14	381293	kinesin family member 14	ENSMUSG00000041498.14	70.595	-2.10109	0.831253	4.99733	0.0253864	0.999986
Nectin3	58998	nectin cell adhesion molecule 3	ENSMUSG00000022656.16	20.243	-1.64127	0.724169	4.97913	0.0256549	0.999986
NA	NA	NA	ENSMUSG00000104388.2	61.4734	1.58466	0.663364	4.97023	0.0257872	0.999986
Huwe1	59026	HECT, UBA and WWE domain containing 1	ENSMUSG00000025261.19	499.708	0.703545	0.312332	4.96811	0.0258188	0.999986
Cav1	12389	caveolin 1, caveolae protein	ENSMUSG00000007655.17	4655.19	0.531391	0.237689	4.95497	0.0260157	0.999986
Kcnq1ot1	63830	KCNQ1 overlapping transcript 1	ENSMUSG00000101609.3	288.512	1.03274	0.446737	4.94455	0.0261731	0.999986
Tma16	66282	translation machinery associated 16	ENSMUSG00000025591.7	389.919	0.9473	0.413617	4.92737	0.0264345	0.999986
Sncaip	67847	synuclein, alpha interacting protein (synphilin)	ENSMUSG00000024534.16	73.6959	1.2461	0.544439	4.92404	0.0264855	0.999986
Il16	16170	interleukin 16	ENSMUSG00000001741.13	1470.61	-0.981947	0.424402	4.91634	0.0266038	0.999986
Csnk2a2	13000	casein kinase 2, alpha prime polypeptide	ENSMUSG00000046707.10	226.694	-0.785134	0.350043	4.91539	0.0266185	0.999986
Rdm1	66599	RAD52 motif 1	ENSMUSG00000010362.10	583.648	-1.58931	0.638911	4.89996	0.0268573	0.999986
Haao	107766	3-hydroxyanthranilate 3,4-dioxygenase	ENSMUSG00000000673.10	139.784	-1.20821	0.523039	4.88778	0.0270474	0.999986
Btbd17	72014	BTB (POZ) domain containing 17	ENSMUSG00000000202.10	17.3657	-4.12049	1.50047	4.87664	0.0272226	0.999986
Zfand4	67492	zinc finger, AN1-type domain 4	ENSMUSG00000042213.18	113.442	-1.03438	0.45853	4.85374	0.0275862	0.999986
Iffo1	320678	intermediate filament family orphan 1	ENSMUSG00000038271.18	540.933	-0.758418	0.338922	4.85147	0.0276226	0.999986
Hdc	15186	histidine decarboxylase	ENSMUSG00000027360.6	131.158	1.24175	0.535966	4.8394	0.0278165	0.999986
Slamf8	74748	SLAM family member 8	ENSMUSG00000053318.8	178.732	1.1425	0.497943	4.80898	0.0283119	0.999986
Rtkn2	170799	rhotekin 2	ENSMUSG00000037846.19	27.3031	-1.99098	0.863742	4.80092	0.0284445	0.999986
Slc25a23	66972	solute carrier family 25 (mitochondrial carrier; phosphate carrier), member 23	ENSMUSG00000046329.15	133.195	-1.28006	0.553477	4.79313	0.0285735	0.999986
Lrrc39	109245	leucine rich repeat containing 39	ENSMUSG00000027961.8	48.9346	2.49634	0.975724	4.78052	0.0287834	0.999986
Arhgap6	11856	Rho GTPase activating protein 6	ENSMUSG00000031355.17	674.676	-0.675827	0.305843	4.77877	0.0288127	0.999986
Eme2	193838	essential meiotic structure-specific endonuclease subunit 2	ENSMUSG00000073436.12	845.105	0.676862	0.306658	4.75941	0.0291385	0.999986
Abtb2	99382	ankyrin repeat and BTB (POZ) domain containing 2	ENSMUSG00000032724.6	99.9719	0.843564	0.384879	4.75068	0.0292867	0.999986
Nr1h3	22259	nuclear receptor subfamily 1, group H, member 3	ENSMUSG00000002108.11	1131.2	0.702516	0.317841	4.74539	0.029377	0.999986
Pik3r3	18710	phosphoinositide-3-kinase regulatory subunit 3	ENSMUSG00000028698.14	52.0542	1.11999	0.508666	4.74137	0.0294455	0.999986
Sod2	20656	superoxide dismutase 2, mitochondrial	ENSMUSG00000006818.6	4167.26	0.808521	0.361778	4.73919	0.0294829	0.999986
4921528I07Rik	77049	RIKEN cDNA 4921528I07 gene	ENSMUSG00000064299.7	15.874	-2.5491	1.06544	4.7304	0.0296339	0.999986
Fam220a	67238	family with sequence similarity 220, member A	ENSMUSG00000083012.10	8.21675	-3.75785	1.53176	4.71885	0.0298338	0.999986
NA	NA	NA	ENSMUSG00000085950.2	5.31415	4.57611	1.92767	4.70671	0.0300451	0.999986
Tmem71	213068	transmembrane protein 71	ENSMUSG00000036944.7	743.567	-1.34499	0.566981	4.70399	0.0300926	0.999986
Selenbp1	20341	selenium binding protein 1	ENSMUSG00000068874.14	970.622	-1.45499	0.604566	4.69717	0.0302123	0.999986
Fancm	104806	Fanconi anemia, complementation group M	ENSMUSG00000055884.9	139.396	-0.753651	0.346159	4.69711	0.0302133	0.999986
Col8a1	12837	collagen, type VIII, alpha 1	ENSMUSG00000068196.6	17.0857	-2.55403	1.09818	4.69227	0.0302986	0.999986
Jdp2	81703	Jun dimerization protein 2	ENSMUSG00000034271.17	223.14	0.968009	0.434334	4.68222	0.0304764	0.999986
Col1a2	12843	collagen, type I, alpha 2	ENSMUSG00000029661.17	279.619	-1.31797	0.565723	4.66613	0.0307632	0.999986
Pgap1	241062	post-GPI attachment to proteins 1	ENSMUSG00000073678.5	374.107	-0.725214	0.331725	4.6655	0.0307744	0.999986
Col15a1	12819	collagen, type XV, alpha 1	ENSMUSG00000028339.18	11.483	-2.15323	0.964101	4.6603	0.0308678	0.999986
Xkr8	381560	X-linked Kx blood group related 8	ENSMUSG00000037752.5	203.296	0.933952	0.42195	4.65202	0.0310171	0.999986
Nup210	54563	nucleoporin 210	ENSMUSG00000030091.18	104.677	-0.915595	0.419577	4.65083	0.0310386	0.999986
Prrc2c	226562	proline-rich coiled-coil 2C	ENSMUSG00000040225.16	949.567	0.619374	0.284879	4.6478	0.0310934	0.999986
Prtn3	19152	proteinase 3	ENSMUSG00000057729.13	82.7732	1.3096	0.580595	4.64046	0.0312267	0.999986
Zfp507	668501	zinc finger protein 507	ENSMUSG00000044452.11	5.56882	3.53998	1.54291	4.62311	0.031544	0.999986
NA	NA	NA	ENSMUSG00000102813.2	74.8333	1.79544	0.745181	4.62139	0.0315757	0.999986
Myadml2	68515	myeloid-associated differentiation marker-like 2	ENSMUSG00000025141.4	35.1235	-1.61304	0.719146	4.60353	0.0319062	0.999986
Aph1b	208117	aph1 homolog B, gamma secretase subunit	ENSMUSG00000032375.16	250.005	-0.953978	0.431624	4.6015	0.0319439	0.999986
Lcn2	16819	lipocalin 2	ENSMUSG00000026822.15	767.52	1.71614	0.693097	4.59988	0.0319741	0.999986
0610038B21Rik	70345	RIKEN cDNA 0610038B21 gene	ENSMUSG00000097882.3	57.8412	1.26152	0.57082	4.59451	0.0320745	0.999986
Pcyt1b	236899	phosphate cytidylyltransferase 1, choline, beta isoform	ENSMUSG00000035246.17	55.0293	-2.1754	0.886099	4.59153	0.0321302	0.999986
Fgf13	14168	fibroblast growth factor 13	ENSMUSG00000031137.18	99.2851	0.957977	0.440125	4.58855	0.0321863	0.999986
NA	NA	NA	ENSMUSG00000093738.3	24.6979	2.22267	0.937602	4.58838	0.0321894	0.999986
Saa3	20210	serum amyloid A 3	ENSMUSG00000040026.9	725.922	2.28581	0.81646	4.58432	0.0322658	0.999986
Tal1	21349	T cell acute lymphocytic leukemia 1	ENSMUSG00000028717.13	112.075	1.00474	0.458585	4.57656	0.0324122	0.999986
NA	NA	NA	ENSMUSG00000104339.2	28.2984	3.28464	1.21826	4.5753	0.032436	0.999986
Atp1a3	232975	ATPase, Na+/K+ transporting, alpha 3 polypeptide	ENSMUSG00000040907.16	2833.4	-0.772157	0.352643	4.57201	0.0324985	0.999986
Cd28	12487	CD28 antigen	ENSMUSG00000026012.3	2809.12	-0.825175	0.374866	4.57093	0.0325189	0.999986
Rbpms	19663	RNA binding protein gene with multiple splicing	ENSMUSG00000031586.18	191.382	1.25167	0.548026	4.56809	0.0325728	0.999986
NA	NA	NA	ENSMUSG00000095690.3	9.17405	-4.49551	1.75018	4.55054	0.0329084	0.999986
Clec4n	56620	C-type lectin domain family 4, member n	ENSMUSG00000023349.15	909.44	0.575659	0.268339	4.54815	0.0329544	0.999986
Slc15a3	65221	solute carrier family 15, member 3	ENSMUSG00000024737.3	1017.97	0.956252	0.43027	4.53465	0.0332152	0.999986
NA	NA	NA	ENSMUSG00000097157.3	3.80503	4.53816	2.06763	4.53348	0.0332379	0.999986
AI504432	229694	expressed sequence AI504432	ENSMUSG00000056145.6	17.2979	2.50255	1.0908	4.52981	0.0333094	0.999986
NA	NA	NA	ENSMUSG00000107390.2	45.1413	1.61725	0.714078	4.52187	0.0334643	0.999986
NA	NA	NA	ENSMUSG00000064339.1	8873.4	0.573189	0.267798	4.50726	0.0337513	0.999986
Loxl4	67573	lysyl oxidase-like 4	ENSMUSG00000025185.15	5.99975	-3.33455	1.53558	4.50514	0.0337932	0.999986
Nfix	18032	nuclear factor I/X	ENSMUSG00000001911.17	53.477	-1.05075	0.490933	4.5036	0.0338235	0.999986
Tsc22d3	14605	TSC22 domain family, member 3	ENSMUSG00000031431.14	3937.31	-0.747323	0.34465	4.49977	0.0338994	0.999986
Pard3b	72823	par-3 family cell polarity regulator beta	ENSMUSG00000052062.15	15.8009	-2.04533	0.914457	4.49027	0.0340883	0.999986
Simc1	319719	SUMO-interacting motifs containing 1	ENSMUSG00000043183.19	185.557	1.14906	0.516155	4.47795	0.034335	0.999986
Fndc3a	319448	fibronectin type III domain containing 3A	ENSMUSG00000033487.15	1611.34	0.667858	0.311232	4.47772	0.0343394	0.999986
Slpi	20568	secretory leukocyte peptidase inhibitor	ENSMUSG00000017002.15	221.548	1.06918	0.484336	4.46977	0.0344997	0.999986
Soat2	223920	sterol O-acyltransferase 2	ENSMUSG00000023045.14	94.3241	1.05036	0.485363	4.45806	0.0347368	0.999986
NA	NA	NA	ENSMUSG00000073485.4	9.93343	2.75218	1.22886	4.4439	0.0350262	0.999986
Ttf2	74044	transcription termination factor, RNA polymerase II	ENSMUSG00000033222.17	785.925	-0.54664	0.25849	4.43426	0.0352245	0.999986
Atp9a	11981	ATPase, class II, type 9A	ENSMUSG00000027546.16	33.7291	-1.31441	0.615194	4.42804	0.035353	0.999986
Kif4	16571	kinesin family member 4	ENSMUSG00000034311.4	689.651	-1.78166	0.726459	4.40157	0.0359059	0.999986
E230013L22Rik	102132	RIKEN cDNA E230013L22 gene	ENSMUSG00000096957.2	43.0785	1.1979	0.562106	4.39632	0.0360165	0.999986
Il1a	16175	interleukin 1 alpha	ENSMUSG00000027399.2	44.1091	2.40456	0.965886	4.38626	0.0362297	0.999986
Klhl23	277396	kelch-like 23	ENSMUSG00000042155.4	23.0703	-1.87358	0.857138	4.38403	0.0362771	0.999986
BC005537	79555	cDNA sequence BC005537	ENSMUSG00000019132.12	3203.95	0.541858	0.257295	4.3812	0.0363374	0.999986
Kcnn1	84036	potassium intermediate/small conductance calcium-activated channel, subfamily N, member 1	ENSMUSG00000002908.18	9.90872	-3.1496	1.34442	4.38069	0.0363484	0.999986
Cnot6l	231464	CCR4-NOT transcription complex, subunit 6-like	ENSMUSG00000034724.19	763.495	-0.568954	0.270376	4.37918	0.0363804	0.999986
Dpy19l3	233115	dpy-19-like 3 (C. elegans)	ENSMUSG00000043671.15	42.5396	1.25197	0.589794	4.36844	0.0366106	0.999986
Jag2	16450	jagged 2	ENSMUSG00000002799.7	73.6319	-0.921257	0.437789	4.35815	0.0368322	0.999986
Utp20	70683	UTP20 small subunit processome component	ENSMUSG00000004356.9	183.304	0.690508	0.32942	4.35706	0.0368558	0.999986
Il6	16193	interleukin 6	ENSMUSG00000025746.12	11.3195	3.64428	1.51966	4.35438	0.0369138	0.999986
NA	NA	NA	ENSMUSG00000108693.2	200.975	1.05063	0.48261	4.35299	0.0369441	0.999986
Cdkn2c	12580	cyclin dependent kinase inhibitor 2C	ENSMUSG00000028551.15	1226.4	-1.25042	0.551146	4.34433	0.0371323	0.999986
Gypc	71683	glycophorin C	ENSMUSG00000090523.3	754.597	-1.25387	0.554152	4.34028	0.0372207	0.999986
Dbp	13170	D site albumin promoter binding protein	ENSMUSG00000059824.13	341.131	-0.901565	0.419882	4.3373	0.0372861	0.999986
Scd2	20250	stearoyl-Coenzyme A desaturase 2	ENSMUSG00000025203.7	1509.41	-0.987395	0.451315	4.33402	0.0373579	0.999986
Tgfb2	21808	transforming growth factor, beta 2	ENSMUSG00000039239.15	4.58244	-4.00373	1.89632	4.32643	0.0375248	0.999986
S100a8	20201	S100 calcium binding protein A8 (calgranulin A)	ENSMUSG00000056054.10	2225.76	1.405	0.603738	4.3218	0.037627	0.999986
NA	NA	NA	ENSMUSG00000103975.2	13.2935	-4.84761	1.71222	4.31366	0.0378076	0.999986
Map1b	17755	microtubule-associated protein 1B	ENSMUSG00000052727.7	16.0831	-2.94412	1.18348	4.30807	0.0379319	0.999986
Sgo2a	68549	shugoshin 2A	ENSMUSG00000026039.10	481.288	-1.54909	0.660894	4.30322	0.0380404	0.999986
Slc37a1	224674	solute carrier family 37 (glycerol-3-phosphate transporter), member 1	ENSMUSG00000024036.17	200.203	-1.45636	0.637911	4.29819	0.0381529	0.999986
Sgms2	74442	sphingomyelin synthase 2	ENSMUSG00000050931.8	99.5408	1.29603	0.592074	4.28433	0.0384653	0.999986
Serpinb2	18788	serine (or cysteine) peptidase inhibitor, clade B, member 2	ENSMUSG00000062345.11	35.6194	1.41609	0.667648	4.27886	0.0385892	0.999986
Jag1	16449	jagged 1	ENSMUSG00000027276.8	1003	1.4639	0.628837	4.27851	0.0385972	0.999986
NA	NA	NA	ENSMUSG00000104060.2	89.8201	1.2709	0.581614	4.27679	0.0386363	0.999986
Gadd45a	13197	growth arrest and DNA-damage-inducible 45 alpha	ENSMUSG00000036390.9	612.21	0.975628	0.450785	4.2759	0.0386566	0.999986
Cnnm3	94218	cyclin M3	ENSMUSG00000001138.14	296.141	-1.21114	0.54429	4.27081	0.0387724	0.999986
NA	NA	NA	ENSMUSG00000105304.2	43.6827	1.64716	0.739463	4.26651	0.0388706	0.999986
4632427E13Rik	666737	RIKEN cDNA 4632427E13 gene	ENSMUSG00000074024.6	542.267	0.896822	0.419101	4.26082	0.039001	0.999986
NA	NA	NA	ENSMUSG00000103270.2	3.80262	-5.14299	2.40382	4.24985	0.0392537	0.999986
Ppp1r14b	18938	protein phosphatase 1, regulatory inhibitor subunit 14B	ENSMUSG00000056612.8	1624.13	0.550233	0.265632	4.2368	0.0395567	0.999986
Slc4a8	59033	solute carrier family 4 (anion exchanger), member 8	ENSMUSG00000023032.13	27.8477	-2.57966	1.076	4.23598	0.0395757	0.999986
Rad54b	623474	RAD54 homolog B (S. cerevisiae)	ENSMUSG00000078773.12	197.343	-1.64424	0.711096	4.22542	0.0398227	0.999986
Prss23	76453	protease, serine 23	ENSMUSG00000039405.8	6.42686	-3.23123	1.50594	4.22441	0.0398465	0.999986
Marco	17167	macrophage receptor with collagenous structure	ENSMUSG00000026390.8	84.7522	1.23091	0.571157	4.22413	0.0398529	0.999986
Pdcd4	18569	programmed cell death 4	ENSMUSG00000024975.14	192.567	-0.845557	0.404178	4.21201	0.0401387	0.999986
Cramp1	57354	cramped chromatin regulator 1	ENSMUSG00000038002.10	68.5428	-1.11697	0.529888	4.21093	0.0401643	0.999986
Add3	27360	adducin 3 (gamma)	ENSMUSG00000025026.16	1392.7	-0.651863	0.31343	4.20783	0.0402378	0.999986
Smtn	29856	smoothelin	ENSMUSG00000020439.18	389.468	-1.15261	0.526332	4.20717	0.0402533	0.999986
Fignl1	60530	fidgetin-like 1	ENSMUSG00000035455.13	821.522	-0.970963	0.452109	4.20142	0.0403901	0.999986
Oit3	18302	oncoprotein induced transcript 3	ENSMUSG00000009654.5	491.723	-0.794732	0.379355	4.19031	0.0406557	0.999986
Gng4	14706	guanine nucleotide binding protein (G protein), gamma 4	ENSMUSG00000021303.15	65.4742	1.7588	0.773875	4.18357	0.0408177	0.999986
Tmem178	68027	transmembrane protein 178	ENSMUSG00000024245.5	76.2303	1.40191	0.641208	4.18341	0.0408215	0.999986
6430548M08Rik	234797	RIKEN cDNA 6430548M08 gene	ENSMUSG00000031824.16	1351.64	-0.508637	0.248272	4.16397	0.0412925	0.999986
Wdfy4	545030	WD repeat and FYVE domain containing 4	ENSMUSG00000051506.18	442.396	-0.593765	0.289569	4.15604	0.0414863	0.999986
Mical1	171580	microtubule associated monooxygenase, calponin and LIM domain containing 1	ENSMUSG00000019823.18	1435.57	-0.695122	0.335111	4.14983	0.0416387	0.999986
Akap9	100986	A kinase (PRKA) anchor protein (yotiao) 9	ENSMUSG00000040407.19	951.254	0.649858	0.314955	4.14717	0.0417042	0.999986
NA	NA	NA	ENSMUSG00000097296.2	82.0014	1.28269	0.595523	4.145	0.0417578	0.999986
Klrb1f	232408	killer cell lectin-like receptor subfamily B member 1F	ENSMUSG00000030154.11	21.4189	1.43826	0.699367	4.13373	0.0420366	0.999986
Rin2	74030	Ras and Rab interactor 2	ENSMUSG00000001768.17	4051.02	0.971593	0.453723	4.12798	0.0421797	0.999986
NA	NA	NA	ENSMUSG00000083287.5	17.5492	-4.98038	1.68246	4.12581	0.0422339	0.999986
Nop58	55989	NOP58 ribonucleoprotein	ENSMUSG00000026020.10	1183.46	1.0903	0.502429	4.1245	0.0422666	0.999986
Tcp11l2	216198	t-complex 11 (mouse) like 2	ENSMUSG00000020034.8	3678.81	-0.760326	0.36475	4.1205	0.0423667	0.999986
Sash1	70097	SAM and SH3 domain containing 1	ENSMUSG00000015305.7	497.649	1.03426	0.483054	4.11954	0.0423907	0.999986
Ltb	16994	lymphotoxin B	ENSMUSG00000024399.6	84.5032	1.06598	0.511002	4.11916	0.0424	0.999986
Tymp	72962	thymidine phosphorylase	ENSMUSG00000022615.8	63.246	0.983002	0.482218	4.11472	0.0425115	0.999986
Cxcl5	20311	chemokine (C-X-C motif) ligand 5	ENSMUSG00000029371.8	7.58298	4.4028	1.813	4.10906	0.042654	0.999986
NA	NA	NA	ENSMUSG00000105247.2	63.1908	1.13184	0.542943	4.1062	0.0427262	0.999986
Fam120a	218236	family with sequence similarity 120, member A	ENSMUSG00000038014.8	1205.82	-0.539239	0.264671	4.10355	0.0427932	0.999986
Ubr4	69116	ubiquitin protein ligase E3 component n-recognin 4	ENSMUSG00000066036.15	948.4	0.674441	0.327864	4.1032	0.042802	0.999986
Itgb7	16421	integrin beta 7	ENSMUSG00000001281.11	7861.33	-1.25116	0.562311	4.10235	0.0428236	0.999986
Sema6d	214968	sema domain, transmembrane domain (TM), and cytoplasmic domain, (semaphorin) 6D	ENSMUSG00000027200.18	15.424	1.93452	0.917739	4.09789	0.0429368	0.999986
Klhl24	75785	kelch-like 24	ENSMUSG00000062901.4	2441.11	-0.503683	0.247747	4.09563	0.0429943	0.999986
Igf2bp2	319765	insulin-like growth factor 2 mRNA binding protein 2	ENSMUSG00000033581.18	1506.43	0.778808	0.374582	4.09386	0.0430393	0.999986
Cxcl2	20310	chemokine (C-X-C motif) ligand 2	ENSMUSG00000058427.11	461.407	1.41578	0.619566	4.09034	0.0431289	0.999986
Mgst2	211666	microsomal glutathione S-transferase 2	ENSMUSG00000074604.10	232.357	-1.00546	0.47762	4.0838	0.0432961	0.999986
Thsd1	56229	thrombospondin, type I, domain 1	ENSMUSG00000031480.16	284.611	-0.57845	0.285648	4.07767	0.0434535	0.999986
NA	NA	NA	ENSMUSG00000102555.2	27.161	1.65401	0.783552	4.07753	0.0434571	0.999986
Il17rd	171463	interleukin 17 receptor D	ENSMUSG00000040717.7	4.34156	-4.56774	2.07179	4.0767	0.0434785	0.999986
Slc9a7	236727	solute carrier family 9 (sodium/hydrogen exchanger), member 7	ENSMUSG00000037341.15	648.453	-0.707869	0.344879	4.07012	0.0436483	0.999986
Hyls1	76832	HYLS1, centriolar and ciliogenesis associated	ENSMUSG00000050555.10	191.558	-1.09413	0.516317	4.06412	0.0438035	0.999986
Scml4	268297	Scm polycomb group protein like 4	ENSMUSG00000044770.15	34.6193	-1.69596	0.823551	4.0624	0.0438482	0.999986
NA	NA	NA	ENSMUSG00000108526.2	45.4618	1.25682	0.606605	4.0556	0.0440252	0.999986
Itm2a	16431	integral membrane protein 2A	ENSMUSG00000031239.6	103.93	-1.56337	0.704863	4.05517	0.0440362	0.999986
Mettl1	17299	methyltransferase like 1	ENSMUSG00000006732.15	184.996	1.25071	0.577489	4.05134	0.0441363	0.999986
Gpr137c	70713	G protein-coupled receptor 137C	ENSMUSG00000049092.12	15.6453	-2.01228	0.940052	4.04716	0.0442458	0.999986
NA	NA	NA	ENSMUSG00000113041.2	74.4908	2.39624	0.943822	4.0367	0.0445207	0.999986
Uevld	54122	UEV and lactate/malate dehyrogenase domains	ENSMUSG00000043262.17	597.022	-0.734471	0.358538	4.03491	0.044568	0.999986
Sesn1	140742	sestrin 1	ENSMUSG00000038332.14	3874.82	-0.606153	0.298178	4.03201	0.0446447	0.999986
Rcn3	52377	reticulocalbin 3, EF-hand calcium binding domain	ENSMUSG00000019539.12	54.6863	-1.08649	0.533307	4.02133	0.0449281	0.999986
Impdh1	23917	inosine monophosphate dehydrogenase 1	ENSMUSG00000003500.14	1562.43	-0.540693	0.267917	4.01989	0.0449668	0.999986
Snx29	74478	sorting nexin 29	ENSMUSG00000071669.15	355.513	0.823797	0.400396	4.01959	0.0449748	0.999986
H3c15	97114	H3 clustered histone 15	ENSMUSG00000081058.6	126.529	0.884218	0.433385	4.01686	0.0450475	0.999986
Fstl3	83554	follistatin-like 3	ENSMUSG00000020325.11	47.8243	-1.65166	0.764999	4.01384	0.0451283	0.999986
Lrp1	16971	low density lipoprotein receptor-related protein 1	ENSMUSG00000040249.16	6891.12	0.52316	0.259676	4.00572	0.0453461	0.999986
Camp	12796	cathelicidin antimicrobial peptide	ENSMUSG00000038357.11	417.428	1.40843	0.631933	4.00549	0.0453522	0.999986
Sord	20322	sorbitol dehydrogenase	ENSMUSG00000027227.8	2977.81	-0.75831	0.369047	4.0011	0.0454707	0.999986
NA	NA	NA	ENSMUSG00000087662.3	45.9479	1.84529	0.824825	4.00088	0.0454764	0.999986
Rnase4	58809	ribonuclease, RNase A family 4	ENSMUSG00000021876.16	1384.61	-1.07379	0.502578	3.99662	0.0455917	0.999986
Atr	245000	ataxia telangiectasia and Rad3 related	ENSMUSG00000032409.16	156.429	0.881637	0.431085	3.99646	0.045596	0.999986
NA	NA	NA	ENSMUSG00000104030.2	33.9534	1.45468	0.702121	3.96767	0.0463818	0.999986
Pxdn	69675	peroxidasin	ENSMUSG00000020674.18	8.12474	-3.0778	1.39951	3.96618	0.0464229	0.999986
Gnl3	30877	guanine nucleotide binding protein-like 3 (nucleolar)	ENSMUSG00000042354.8	869.885	0.896444	0.432194	3.96444	0.046471	0.999986
Slc16a12	240638	solute carrier family 16 (monocarboxylic acid transporters), member 12	ENSMUSG00000009378.5	20.2153	-1.96102	0.939585	3.96255	0.0465232	0.999986
Fam122b	78755	family with sequence similarity 122, member B	ENSMUSG00000036022.16	229.562	-0.643391	0.321767	3.9523	0.0468073	0.999986
NA	NA	NA	ENSMUSG00000073985.3	164.016	0.978884	0.475622	3.94878	0.0469054	0.999986
Hba-a1	15122	hemoglobin alpha, adult chain 1	ENSMUSG00000069919.8	28.8981	1.55466	0.754472	3.94682	0.04696	0.999986
NA	NA	NA	ENSMUSG00000114598.2	77.6458	-1.36374	0.646629	3.94515	0.0470065	0.999986
Klf8	245671	Kruppel-like factor 8	ENSMUSG00000041649.14	169.247	-0.871407	0.429245	3.9372	0.0472293	0.999986
Espl1	105988	extra spindle pole bodies 1, separase	ENSMUSG00000058290.5	582.218	-1.52224	0.67306	3.93315	0.0473431	0.999986
Tmem273	69069	transmembrane protein 273	ENSMUSG00000041707.9	442.375	-0.674938	0.336104	3.9268	0.0475224	0.999986
Wdr62	233064	WD repeat domain 62	ENSMUSG00000037020.17	681.117	-0.943897	0.454885	3.92569	0.0475536	0.999986
Slc2a5	56485	solute carrier family 2 (facilitated glucose transporter), member 5	ENSMUSG00000028976.11	4.83669	3.51485	1.69159	3.92188	0.0476616	0.999986
Slc36a2	246049	solute carrier family 36 (proton/amino acid symporter), member 2	ENSMUSG00000020264.6	322.06	-1.48829	0.666104	3.92111	0.0476834	0.999986
Abhd15	67477	abhydrolase domain containing 15	ENSMUSG00000000686.12	835.965	-0.630668	0.314562	3.92083	0.0476914	0.999986
ND4	17719	NADH dehydrogenase subunit 4	ENSMUSG00000064363.1	2570.32	0.851942	0.413592	3.91426	0.047878	0.999986
Fndc7	320181	fibronectin type III domain containing 7	ENSMUSG00000045326.14	31.5825	-1.54814	0.756818	3.90787	0.0480606	0.999986
Chd7	320790	chromodomain helicase DNA binding protein 7	ENSMUSG00000041235.13	750.501	1.03164	0.491211	3.90683	0.0480903	0.999986
Deptor	97998	DEP domain containing MTOR-interacting protein	ENSMUSG00000022419.17	385.845	-0.584701	0.294525	3.89624	0.0483942	0.999986
NA	NA	NA	ENSMUSG00000103614.2	20.394	2.48033	1.12568	3.888	0.0486323	0.999986
Arhgef7	54126	Rho guanine nucleotide exchange factor (GEF7)	ENSMUSG00000031511.17	517.473	0.598531	0.301215	3.88513	0.0487154	0.999986
Trp53inp1	60599	transformation related protein 53 inducible nuclear protein 1	ENSMUSG00000028211.12	458.606	-0.717631	0.357574	3.88499	0.0487194	0.999986
Ckap2	80986	cytoskeleton associated protein 2	ENSMUSG00000037725.9	670.363	-1.59305	0.699958	3.88275	0.0487847	0.999986
Nap1l3	54561	nucleosome assembly protein 1-like 3	ENSMUSG00000055733.7	4.62198	-3.66665	1.79159	3.88195	0.0488078	0.999986
Smad7	17131	SMAD family member 7	ENSMUSG00000025880.12	189.922	1.24309	0.584196	3.88006	0.0488629	0.999986
Cd83	12522	CD83 antigen	ENSMUSG00000015396.5	2497.6	0.599627	0.30084	3.87763	0.0489336	0.999986
Cyb561	13056	cytochrome b-561	ENSMUSG00000019590.17	35.1735	-1.50091	0.730428	3.86997	0.0491573	0.999986
Mapk13	26415	mitogen-activated protein kinase 13	ENSMUSG00000004864.14	31.1624	1.52299	0.74404	3.85753	0.0495231	0.999986
Tyms	22171	thymidylate synthase	ENSMUSG00000025747.13	668.274	-1.10058	0.522781	3.85726	0.0495313	0.999986
E330032C10Rik	328855	RIKEN cDNA E330032C10 gene	ENSMUSG00000117292.2	16.9217	-3.1333	1.33658	3.84524	0.0498874	0.999986
Apbb1	11785	amyloid beta (A4) precursor protein-binding, family B, member 1	ENSMUSG00000037032.17	163.048	-1.49937	0.6831	3.84381	0.04993	0.999986
Nolc1	70769	nucleolar and coiled-body phosphoprotein 1	ENSMUSG00000015176.12	1103.94	0.838547	0.412903	3.83897	0.0500742	0.999986
NA	NA	NA	ENSMUSG00000113476.2	274.704	0.8859	0.437383	3.83823	0.0500965	0.999986
Zcchc14	142682	zinc finger, CCHC domain containing 14	ENSMUSG00000061410.7	49.1838	1.05772	0.532724	3.83723	0.0501263	0.999986
CYTB	17711	cytochrome b	ENSMUSG00000064370.1	10126	0.878114	0.428028	3.83314	0.0502486	0.999986
Dnajc25	72429	DnaJ heat shock protein family (Hsp40) member C25	ENSMUSG00000070972.14	239.621	0.780949	0.391488	3.83177	0.0502897	0.999986
Ccr7	12775	chemokine (C-C motif) receptor 7	ENSMUSG00000037944.9	127.503	1.13713	0.550027	3.82715	0.0504287	0.999986
NA	NA	NA	ENSMUSG00000114045.2	53.0418	1.19452	0.590897	3.82704	0.050432	0.999986
ATP8	17706	ATP synthase F0 subunit 8	ENSMUSG00000064356.1	1557.94	0.555557	0.281634	3.82697	0.0504341	0.999986
Spic	20728	Spi-C transcription factor (Spi-1/PU.1 related)	ENSMUSG00000004359.17	101.026	0.853526	0.430548	3.82417	0.0505184	0.999986
NA	NA	NA	ENSMUSG00000101249.2	7662.29	0.796365	0.393429	3.81759	0.0507171	0.999986
Lratd2	399603	LRAT domain containing 1	ENSMUSG00000072568.5	801.876	-0.569628	0.289297	3.81611	0.050762	0.999986
Man2a2	140481	mannosidase 2, alpha 2	ENSMUSG00000038886.11	660.794	-0.7929	0.39431	3.81582	0.0507707	0.999986
NA	NA	NA	ENSMUSG00000083097.4	75.5785	0.82456	0.420144	3.81473	0.0508039	0.999986
Mamdc2	71738	MAM domain containing 2	ENSMUSG00000033207.8	573.813	-1.14193	0.542824	3.80478	0.0511064	0.999986
Mcm5	17218	minichromosome maintenance complex component 5	ENSMUSG00000005410.7	1783.73	-0.810451	0.401731	3.80124	0.0512146	0.999986
NA	NA	NA	ENSMUSG00000073274.5	228.84	1.14393	0.547033	3.79972	0.051261	0.999986
NA	NA	NA	ENSMUSG00000092627.3	6.16066	-3.58689	1.6415	3.79027	0.0515514	0.999986
Mpzl1	68481	myelin protein zero-like 1	ENSMUSG00000026566.16	362.764	-0.598902	0.305507	3.79026	0.0515515	0.999986
Glrx	93692	glutaredoxin	ENSMUSG00000021591.9	6887.17	0.889195	0.436057	3.78816	0.0516162	0.999986
Mfng	17305	MFNG O-fucosylpeptide 3-beta-N-acetylglucosaminyltransferase	ENSMUSG00000018169.13	379.37	-0.674659	0.342369	3.7817	0.0518161	0.999986
Wfdc21	66107	WAP four-disulfide core domain 21	ENSMUSG00000051748.3	101.238	1.85357	0.815707	3.78027	0.0518601	0.999986
Impa2	114663	inositol monophosphatase 2	ENSMUSG00000024525.8	918.392	-1.38008	0.631775	3.77414	0.0520507	0.999986
Omp	18378	olfactory marker protein	ENSMUSG00000074006.4	18.2699	-2.44899	1.12046	3.77394	0.0520568	0.999986
Rassf7	66985	Ras association (RalGDS/AF-6) domain family (N-terminal) member 7	ENSMUSG00000038618.13	329.45	-0.638556	0.325824	3.77008	0.0521772	0.999986
Ppbp	57349	pro-platelet basic protein	ENSMUSG00000029372.8	140.211	1.54247	0.711372	3.76929	0.0522019	0.999986
Pclaf	68026	PCNA clamp associated factor	ENSMUSG00000040204.7	1612.07	-1.62645	0.717729	3.76715	0.0522686	0.999986
Notch1	18128	notch 1	ENSMUSG00000026923.16	347.358	0.68451	0.347969	3.7647	0.0523453	0.999986
Macf1	11426	microtubule-actin crosslinking factor 1	ENSMUSG00000028649.22	2003.16	0.818585	0.407127	3.76064	0.0524725	0.999986
NA	NA	NA	ENSMUSG00000112505.2	96.2891	-1.45105	0.687318	3.75904	0.0525229	0.999986
Notch4	18132	notch 4	ENSMUSG00000015468.15	442.506	-0.650471	0.331385	3.75808	0.052553	0.999986
Lamb1	16777	laminin B1	ENSMUSG00000002900.18	14.8583	-1.95811	0.965582	3.75427	0.0526728	0.999986
Ccnf	12449	cyclin F	ENSMUSG00000072082.8	2236.75	-1.49776	0.672808	3.75299	0.0527133	0.999986
Ighm	16019	immunoglobulin heavy constant mu	ENSMUSG00000076617.10	3427	-0.669078	0.338747	3.75148	0.0527608	0.999986
Qk	19317	quaking, KH domain containing RNA binding	ENSMUSG00000062078.16	3083.54	-0.909235	0.447155	3.74904	0.0528379	0.999986
Entpd1	12495	ectonucleoside triphosphate diphosphohydrolase 1	ENSMUSG00000048120.17	1759.21	-0.621263	0.316466	3.74474	0.0529741	0.999986
Cpt1c	78070	carnitine palmitoyltransferase 1c	ENSMUSG00000007783.11	112.13	-2.04065	0.860044	3.73657	0.0532337	0.999986
Trub2	227682	TruB pseudouridine (psi) synthase family member 2	ENSMUSG00000039826.14	693.896	0.57133	0.29342	3.73097	0.0534123	0.999986
Nf2	18016	neurofibromin 2	ENSMUSG00000009073.17	1742.75	-0.534345	0.274611	3.73058	0.053425	0.999986
Cenps	69928	centromere protein S	ENSMUSG00000073705.11	142.088	-0.953767	0.478749	3.72477	0.0536111	0.999986
Cd38	12494	CD38 antigen	ENSMUSG00000029084.6	24.7459	2.30554	1.01034	3.72264	0.0536795	0.999986
Vcan	13003	versican	ENSMUSG00000021614.17	340.828	-1.79638	0.764724	3.72217	0.0536944	0.999986
Zfp36	22695	zinc finger protein 36	ENSMUSG00000044786.7	6569.41	0.556915	0.285746	3.72185	0.0537048	0.999986
Bptf	207165	bromodomain PHD finger transcription factor	ENSMUSG00000040481.18	365.761	0.788706	0.398947	3.71696	0.0538624	0.999986
Acot11	329910	acyl-CoA thioesterase 11	ENSMUSG00000034853.17	400.64	-0.620212	0.319118	3.7063	0.0542075	0.999986
Bard1	12021	BRCA1 associated RING domain 1	ENSMUSG00000026196.8	21.1244	-3.66565	1.48199	3.70556	0.0542315	0.999986
Bcl2l1	12048	BCL2-like 1	ENSMUSG00000007659.19	2006.1	0.962937	0.472733	3.70519	0.0542436	0.999986
Gm2296	100039535	ubiquitin-conjugating enzyme E2S pseudogene	ENSMUSG00000118653.2	14.6595	-2.57337	1.20236	3.70331	0.0543048	0.999986
Zfc3h1	216345	zinc finger, C3H1-type containing	ENSMUSG00000034163.11	841.791	0.583568	0.300405	3.70221	0.0543405	0.999986
4930470H14Rik	75815	RIKEN cDNA 4930470H14 gene	ENSMUSG00000116975.2	36.7889	1.619	0.776848	3.70188	0.0543513	0.999986
Tle3	21887	transducin-like enhancer of split 3	ENSMUSG00000032280.17	233.416	-1.05902	0.520536	3.69749	0.0544942	0.999986
Fam214a	235493	family with sequence similarity 214, member A	ENSMUSG00000034858.17	618.369	-0.692237	0.35337	3.69671	0.0545199	0.999986
Plk3	12795	polo like kinase 3	ENSMUSG00000028680.15	391.28	0.982671	0.485363	3.69343	0.0546272	0.999986
Bbs9	319845	Bardet-Biedl syndrome 9 (human)	ENSMUSG00000035919.17	375.221	-0.599489	0.309681	3.69033	0.0547288	0.999986
Dclk1	13175	doublecortin-like kinase 1	ENSMUSG00000027797.16	20.0471	-3.62308	1.36847	3.68826	0.0547969	0.999986
Zc3h12a	230738	zinc finger CCCH type containing 12A	ENSMUSG00000042677.8	352.803	0.571802	0.296155	3.68744	0.0548236	0.999986
Nusap1	108907	nucleolar and spindle associated protein 1	ENSMUSG00000027306.16	2243.18	-1.83581	0.793697	3.68712	0.0548344	0.999986
Arfgef3	215821	ARFGEF family member 3	ENSMUSG00000019852.8	201.341	-0.60674	0.315187	3.67973	0.0550777	0.999986
Pram1	378460	PML-RAR alpha-regulated adaptor molecule 1	ENSMUSG00000032739.17	109.657	0.7131	0.370601	3.67633	0.0551903	0.999986
4930579G24Rik	75939	RIKEN cDNA 4930579G24 gene	ENSMUSG00000027811.10	576.25	-1.0386	0.509038	3.67294	0.0553024	0.999986
Atad3a	108888	ATPase family, AAA domain containing 3A	ENSMUSG00000029036.19	1086.67	0.843347	0.42305	3.6721	0.0553305	0.999986
Fam126a	84652	family with sequence similarity 126, member A	ENSMUSG00000028995.15	832.756	-0.577492	0.298588	3.67087	0.0553711	0.999986
Ftsj3	56095	FtsJ RNA methyltransferase homolog 3 (E. coli)	ENSMUSG00000020706.14	1673.6	0.80442	0.405473	3.66639	0.0555203	0.999986
Smad6	17130	SMAD family member 6	ENSMUSG00000036867.8	546.601	1.23679	0.588517	3.66609	0.0555303	0.999986
Zfp318	57908	zinc finger protein 318	ENSMUSG00000015597.18	322.737	0.636422	0.329215	3.66597	0.0555344	0.999986
Paqr8	74229	progestin and adipoQ receptor family member VIII	ENSMUSG00000025931.16	39.9921	-1.21287	0.618301	3.66513	0.0555624	0.999986
Peak1	244895	pseudopodium-enriched atypical kinase 1	ENSMUSG00000074305.10	898.652	1.07357	0.521863	3.6626	0.0556469	0.999986
Heca	380629	hdc homolog, cell cycle regulator	ENSMUSG00000039879.10	231.785	-0.89808	0.453196	3.65777	0.0558083	0.999986
Cracr2b	213573	calcium release activated channel regulator 2B	ENSMUSG00000048200.13	511.45	-0.653814	0.337089	3.65718	0.0558282	0.999986
Fbxo32	67731	F-box protein 32	ENSMUSG00000022358.8	305.495	-0.650583	0.337138	3.64512	0.0562336	0.999986
Mzt2	72083	mitotic spindle organizing protein 2	ENSMUSG00000022671.14	133.184	-0.6879	0.358724	3.64054	0.0563886	0.999986
Hebp2	56016	heme binding protein 2	ENSMUSG00000019853.7	31.1549	-1.17717	0.610934	3.63998	0.0564078	0.999986
Ascc3	77987	activating signal cointegrator 1 complex subunit 3	ENSMUSG00000038774.10	649.302	0.72894	0.373219	3.63877	0.0564485	0.999986
Trp53cor1	100504267	tumor protein p53 pathway corepressor 1	ENSMUSG00000085912.3	26.603	-2.11591	0.987025	3.636	0.0565427	0.999986
Bola3	78653	bolA-like 3 (E. coli)	ENSMUSG00000045160.15	446.588	0.503577	0.263672	3.62918	0.0567748	0.999986
NA	NA	NA	ENSMUSG00000085586.2	58.2857	1.01066	0.522074	3.62841	0.0568009	0.999986
Caskin2	140721	CASK-interacting protein 2	ENSMUSG00000034471.13	314.152	-0.575776	0.30108	3.61991	0.0570919	0.999986
Amz1	231842	archaelysin family metallopeptidase 1	ENSMUSG00000050022.17	777.73	-0.973628	0.483903	3.61758	0.0571718	0.999986
Ap1s2	108012	adaptor-related protein complex 1, sigma 2 subunit	ENSMUSG00000031367.16	2169.99	-0.668912	0.344743	3.616	0.0572262	0.999986
Tmc8	217356	transmembrane channel-like gene family 8	ENSMUSG00000050106.19	184.852	-0.975963	0.492815	3.61414	0.0572902	0.999986
Ppan	235036	peter pan homolog	ENSMUSG00000004100.13	739.287	0.85955	0.434491	3.61183	0.0573699	0.999986
Mycl	16918	v-myc avian myelocytomatosis viral oncogene lung carcinoma derived	ENSMUSG00000028654.14	122.597	1.05392	0.530622	3.60522	0.0575984	0.999986
Slc31a2	20530	solute carrier family 31, member 2	ENSMUSG00000066152.12	2353.46	0.544768	0.284347	3.60407	0.0576383	0.999986
NA	NA	NA	ENSMUSG00000116380.2	38.9866	-1.42687	0.720024	3.60071	0.0577547	0.999986
Miga1	215708	mitoguardin 1	ENSMUSG00000054942.14	375.11	-0.807739	0.413578	3.60025	0.0577709	0.999986
4833407H14Rik	73899	RIKEN cDNA 4833407H14 gene	ENSMUSG00000097779.3	8.50951	2.1761	1.11671	3.59388	0.0579926	0.999986
Mns1	17427	meiosis-specific nuclear structural protein 1	ENSMUSG00000032221.15	110.604	-1.43774	0.690156	3.59193	0.0580607	0.999986
Septin6	56526	septin 6	ENSMUSG00000050379.16	261.589	-0.826645	0.424677	3.58142	0.058429	0.999986
Rell1	100532	RELT-like 1	ENSMUSG00000047881.15	2336.95	-0.603191	0.314319	3.57957	0.0584941	0.999986
ATP6	17705	ATP synthase F0 subunit 6	ENSMUSG00000064357.1	8023.05	0.799195	0.40635	3.57858	0.0585291	0.999986
Trp53rkb	76367	transformation related protein 53 regulating kinase B	ENSMUSG00000042854.10	190.597	0.892891	0.457559	3.56593	0.0589768	0.999986
3300005D01Rik	78512	RIKEN cDNA 3300005D01 gene	ENSMUSG00000096965.8	24.1576	-1.70078	0.860506	3.56455	0.0590259	0.999986
ND2	17717	NADH dehydrogenase subunit 2	ENSMUSG00000064345.1	963.348	0.778374	0.399231	3.56172	0.0591265	0.999986
Exo1	26909	exonuclease 1	ENSMUSG00000039748.12	145.507	-1.01279	0.515134	3.55402	0.0594013	0.999986
Cul7	66515	cullin 7	ENSMUSG00000038545.14	240.887	-0.59629	0.314816	3.55192	0.0594766	0.999986
Unc13d	70450	unc-13 homolog D	ENSMUSG00000057948.13	1703.77	-0.674341	0.350458	3.55099	0.0595101	0.999986
Trib1	211770	tribbles pseudokinase 1	ENSMUSG00000032501.10	733.643	1.05136	0.520736	3.54918	0.059575	0.999986
Parpbp	75317	PARP1 binding protein	ENSMUSG00000035365.16	232.532	-1.70377	0.775517	3.54763	0.0596305	0.999986
Ylpm1	56531	YLP motif containing 1	ENSMUSG00000021244.16	144.135	0.694095	0.365848	3.54736	0.0596402	0.999986
Aebp1	11568	AE binding protein 1	ENSMUSG00000020473.14	80.5966	-1.42539	0.694913	3.54607	0.0596865	0.999986
NA	NA	NA	ENSMUSG00000030680.7	285.068	0.701209	0.36726	3.54437	0.0597479	0.999986
Tet2	214133	tet methylcytosine dioxygenase 2	ENSMUSG00000040943.13	452.543	0.743351	0.385842	3.54042	0.0598903	0.999986
Ezh2	14056	enhancer of zeste 2 polycomb repressive complex 2 subunit	ENSMUSG00000029687.17	487.521	-1.07905	0.534957	3.53385	0.060128	0.999986
Zfpm1	22761	zinc finger protein, multitype 1	ENSMUSG00000049577.16	71.7632	-0.922606	0.484054	3.53272	0.0601692	0.999986
Klk1b11	16613	kallikrein 1-related peptidase b11	ENSMUSG00000044485.5	75.4059	-1.07936	0.554377	3.53	0.060268	0.999986
Edil3	13612	EGF-like repeats and discoidin I-like domains 3	ENSMUSG00000034488.15	304.634	-0.721259	0.3771	3.52787	0.0603453	0.999986
Cks2	66197	CDC28 protein kinase regulatory subunit 2	ENSMUSG00000062248.6	606.151	-1.25794	0.604844	3.5277	0.0603515	0.999986
Nrg2	100042150	neuregulin 2	ENSMUSG00000060275.15	11.7338	-3.35253	1.49859	3.52705	0.0603751	0.999986
Tut4	230594	terminal uridylyl transferase 4	ENSMUSG00000034610.15	427.133	0.556768	0.294941	3.52186	0.0605646	0.999986
Lsr	54135	lipolysis stimulated lipoprotein receptor	ENSMUSG00000001247.17	3474.43	-1.36455	0.641282	3.52118	0.0605893	0.999986
B430306N03Rik	320148	RIKEN cDNA B430306N03 gene	ENSMUSG00000043740.16	2156.3	1.3381	0.630739	3.51976	0.0606412	0.999986
Gm10184	100043906	karyopherin (importin) alpha 2 pseudogene	ENSMUSG00000066878.6	613.786	-1.02039	0.510277	3.51819	0.0606987	0.999986
Fam83f	213956	family with sequence similarity 83, member F	ENSMUSG00000022408.8	1920.17	-0.582418	0.30678	3.51525	0.0608065	0.999986
Cbl	12402	Casitas B-lineage lymphoma	ENSMUSG00000034342.10	1070.39	0.507625	0.269288	3.51323	0.0608808	0.999986
Arhgap15	76117	Rho GTPase activating protein 15	ENSMUSG00000049744.16	1109.26	-1.07128	0.530134	3.51264	0.0609023	0.999986
Cxcr3	12766	chemokine (C-X-C motif) receptor 3	ENSMUSG00000050232.7	228.386	-0.948589	0.484492	3.5125	0.0609074	0.999986
Slc15a2	57738	solute carrier family 15 (H+/peptide transporter), member 2	ENSMUSG00000022899.11	12.1054	-1.83018	0.94359	3.51122	0.0609544	0.999986
Adk	11534	adenosine kinase	ENSMUSG00000039197.11	1378.17	-0.593683	0.312953	3.5073	0.0610991	0.999986
H2ac8	319166	H2A clustered histone 8	ENSMUSG00000069272.7	166.487	-1.08032	0.546839	3.50436	0.0612077	0.999986
NA	NA	NA	ENSMUSG00000102153.2	30.3844	1.59669	0.79858	3.50374	0.0612303	0.999986
Ggact	223267	gamma-glutamylamine cyclotransferase	ENSMUSG00000041625.16	56.9077	-0.96939	0.510651	3.50331	0.0612463	0.999986
Kif1c	16562	kinesin family member 1C	ENSMUSG00000020821.18	168.437	0.640624	0.34042	3.50317	0.0612515	0.999986
Ccr3	12771	chemokine (C-C motif) receptor 3	ENSMUSG00000035448.10	184.487	1.02902	0.522328	3.5004	0.0613541	0.999986
Gm10033	378466	predicted gene 10033	ENSMUSG00000110444.3	178.819	0.795483	0.416897	3.49321	0.0616212	0.999986
Lztr1	66863	leucine-zipper-like transcriptional regulator, 1	ENSMUSG00000022761.13	2106.97	-0.493328	0.262432	3.49295	0.0616307	0.999986
Pcf11	74737	PCF11 cleavage and polyadenylation factor subunit	ENSMUSG00000041328.17	563.141	0.55902	0.296858	3.49235	0.0616529	0.999986
Pprc1	226169	peroxisome proliferative activated receptor, gamma, coactivator-related 1	ENSMUSG00000055491.15	1507.07	1.00769	0.503985	3.49151	0.0616842	0.999986
Lrrc14b	432779	leucine rich repeat containing 14B	ENSMUSG00000021579.5	15.3279	-3.14072	1.39007	3.48356	0.0619811	0.999986
Id1	15901	inhibitor of DNA binding 1, HLH protein	ENSMUSG00000042745.10	560.432	1.24812	0.604882	3.48347	0.0619847	0.999986
Slc29a2	13340	solute carrier family 29 (nucleoside transporters), member 2	ENSMUSG00000024891.7	82.3022	1.12232	0.575596	3.48067	0.0620896	0.999986
Gpr31c	667359	G protein-coupled receptor 31, D17Leh66c region	ENSMUSG00000117239.2	109.382	1.14565	0.579985	3.47861	0.062167	0.999986
NA	NA	NA	ENSMUSG00000112822.2	9.69583	2.47596	1.26127	3.47837	0.0621761	0.999986
Sdad1	231452	SDA1 domain containing 1	ENSMUSG00000029415.5	433.585	0.530774	0.283494	3.47306	0.0623758	0.999986
Rrbp1	81910	ribosome binding protein 1	ENSMUSG00000027422.16	3442.92	0.476754	0.254601	3.46977	0.0625	0.999986
Acot1	26897	acyl-CoA thioesterase 1	ENSMUSG00000072949.7	171.638	-0.769763	0.406336	3.46728	0.0625943	0.999986
Fam83d	71878	family with sequence similarity 83, member D	ENSMUSG00000027654.3	451.481	-1.69245	0.770425	3.46541	0.0626649	0.999986
Gpr65	14744	G-protein coupled receptor 65	ENSMUSG00000021886.8	1985.46	0.858219	0.4402	3.46355	0.0627356	0.999986
Akap12	83397	A kinase (PRKA) anchor protein (gravin) 12	ENSMUSG00000038587.11	21.7942	-2.18107	1.0305	3.45935	0.0628951	0.999986
Alas1	11655	aminolevulinic acid synthase 1	ENSMUSG00000032786.17	4061.8	0.497319	0.265958	3.44934	0.063277	0.999986
Sntb1	20649	syntrophin, basic 1	ENSMUSG00000060429.13	32.4633	1.52029	0.764895	3.43189	0.0639488	0.999986
Mzf1	109889	myeloid zinc finger 1	ENSMUSG00000030380.18	44.503	-1.37282	0.703871	3.4316	0.0639599	0.999986
Mcpt8	17231	mast cell protease 8	ENSMUSG00000022157.9	61.1141	2.40541	1.03568	3.43092	0.0639864	0.999986
Kif18a	228421	kinesin family member 18A	ENSMUSG00000027115.15	380.025	-1.44946	0.687501	3.4292	0.0640531	0.999986
Mis18bp1	217653	MIS18 binding protein 1	ENSMUSG00000047534.18	838.372	-1.13951	0.564698	3.42008	0.0644079	0.999986
NA	NA	NA	ENSMUSG00000098050.2	20.6463	1.87772	0.935136	3.41869	0.0644622	0.999986
Zfp800	627049	zinc finger protein 800	ENSMUSG00000039841.15	698.735	0.456471	0.246416	3.41743	0.0645112	0.999986
Ephx1	13849	epoxide hydrolase 1, microsomal	ENSMUSG00000038776.14	781.272	-0.841672	0.436968	3.41705	0.0645262	0.999986
Cst6	73720	cystatin E/M	ENSMUSG00000024846.7	5.15868	-4.15608	1.98461	3.41563	0.0645816	0.999986
9830107B12Rik	328829	RIKEN cDNA 9830107B12 gene	ENSMUSG00000073386.6	22.8709	2.32053	1.11014	3.41405	0.0646435	0.999986
Pimreg	109212	PICALM interacting mitotic regulator	ENSMUSG00000020808.4	1150.08	-1.73208	0.784087	3.41372	0.0646567	0.999986
Fhod3	225288	formin homology 2 domain containing 3	ENSMUSG00000034295.11	12.0044	1.76658	0.935165	3.41348	0.0646658	0.999986
Pkp3	56460	plakophilin 3	ENSMUSG00000054065.13	136.517	-1.27652	0.635343	3.40994	0.0648047	0.999986
Hif1a	15251	hypoxia inducible factor 1, alpha subunit	ENSMUSG00000021109.14	4853.68	0.660036	0.34979	3.40703	0.0649193	0.999986
Elapor2	231014	endosome-lysosome associated apoptosis and autophagy regulator family member 2	ENSMUSG00000056004.17	108.881	-1.3353	0.668871	3.40296	0.0650795	0.999986
Loxl2	94352	lysyl oxidase-like 2	ENSMUSG00000034205.17	30.2595	-1.85762	0.906948	3.40263	0.0650925	0.999986
Slc39a13	68427	solute carrier family 39 (metal ion transporter), member 13	ENSMUSG00000002105.16	1282.61	0.503539	0.271367	3.4003	0.0651846	0.999986
Ccdc34	68201	coiled-coil domain containing 34	ENSMUSG00000027160.17	319.548	-0.897176	0.466572	3.39568	0.0653675	0.999986
Map4k2	26412	mitogen-activated protein kinase kinase kinase kinase 2	ENSMUSG00000024948.16	637.706	-0.685446	0.364431	3.3943	0.0654222	0.999986
NA	NA	NA	ENSMUSG00000073403.12	20.42	-1.62055	0.850544	3.39154	0.0655318	0.999986
Gm41611	105246309	predicted gene, 41611	ENSMUSG00000117079.2	33.7105	-1.41083	0.735048	3.38572	0.0657633	0.999986
Ndrg1	17988	N-myc downstream regulated gene 1	ENSMUSG00000005125.14	3161.59	-0.958641	0.48881	3.38476	0.0658019	0.999986
Tjp3	27375	tight junction protein 3	ENSMUSG00000034917.9	827.385	-0.701512	0.372396	3.38463	0.0658069	0.999986
Aph1c	68318	aph1 homolog C, gamma secretase subunit	ENSMUSG00000053040.14	1711.07	-0.634126	0.338438	3.38463	0.065807	0.999986
Rbm47	245945	RNA binding motif protein 47	ENSMUSG00000070780.12	1592.44	0.852652	0.442542	3.38415	0.065826	0.999986
NA	NA	NA	ENSMUSG00000090207.3	10.0655	2.06683	1.07813	3.38409	0.0658286	0.999986
ND1	17716	NADH dehydrogenase subunit 1	ENSMUSG00000064341.1	6031.73	0.811277	0.42214	3.38395	0.0658343	0.999986
Oas1c	114643	2'-5' oligoadenylate synthetase 1C	ENSMUSG00000001166.18	171.635	-0.83295	0.441275	3.3811	0.0659481	0.999986
Pus7	78697	pseudouridylate synthase 7	ENSMUSG00000057541.15	410.548	0.930428	0.481498	3.3805	0.0659721	0.999986
Pde4d	238871	phosphodiesterase 4D, cAMP specific	ENSMUSG00000021699.18	63.1781	1.29272	0.659409	3.37185	0.0663193	0.999986
Tspan2	70747	tetraspanin 2	ENSMUSG00000027858.14	18.3628	1.52774	0.820041	3.37035	0.0663798	0.999986
1700025G04Rik	69399	RIKEN cDNA 1700025G04 gene	ENSMUSG00000032666.17	794.87	-1.11414	0.558479	3.36682	0.0665221	0.999986
Ppm1k	243382	protein phosphatase 1K (PP2C domain containing)	ENSMUSG00000037826.6	164.104	-1.00829	0.522763	3.3654	0.0665795	0.999986
2310039H08Rik	67101	RIKEN cDNA 2310039H08 gene	ENSMUSG00000062619.7	225.019	0.60193	0.326326	3.36353	0.0666551	0.999986
Col4a6	94216	collagen, type IV, alpha 6	ENSMUSG00000031273.17	23.6977	-1.83929	0.9571	3.36315	0.0666706	0.999986
Cd276	102657	CD276 antigen	ENSMUSG00000035914.12	250.188	-0.919793	0.480429	3.36272	0.0666876	0.999986
NA	NA	NA	ENSMUSG00000107362.2	40.2191	1.95444	0.91701	3.3615	0.0667373	0.999986
Wdr19	213081	WD repeat domain 19	ENSMUSG00000037890.14	357.948	-0.613397	0.3314	3.35518	0.0669941	0.999986
Mrpl52	68836	mitochondrial ribosomal protein L52	ENSMUSG00000010406.13	324.761	0.520482	0.283352	3.35404	0.0670403	0.999986
NA	NA	NA	ENSMUSG00000111472.2	21.9264	1.57905	0.819202	3.35208	0.06712	0.999986
Arg2	11847	arginase type II	ENSMUSG00000021125.7	92.0658	0.795242	0.429735	3.35149	0.0671444	0.999986
NA	NA	NA	ENSMUSG00000113924.2	58.7629	0.970324	0.521777	3.34416	0.0674438	0.999986
Ndc1	72787	NDC1 transmembrane nucleoporin	ENSMUSG00000028614.15	1005.56	-0.629658	0.338658	3.3428	0.0674997	0.999986
Trip11	109181	thyroid hormone receptor interactor 11	ENSMUSG00000021188.15	920.798	0.694203	0.371081	3.33704	0.0677366	0.999986
Dmac2	66349	distal membrane arm assembly complex 2	ENSMUSG00000057229.12	611.055	-0.540118	0.293564	3.33572	0.0677908	0.999986
Mterf2	74238	mitochondrial transcription termination factor 2	ENSMUSG00000049038.4	55.8528	-1.67574	0.81724	3.33542	0.0678031	0.999986
Ftx	78878	Ftx transcript, Xist regulator (non-protein coding)	ENSMUSG00000086370.10	498.749	-1.12181	0.56552	3.33457	0.0678382	0.999986
Nrm	106582	nurim (nuclear envelope membrane protein)	ENSMUSG00000059791.15	488.762	-0.914882	0.476893	3.33185	0.0679503	0.999986
Mbd6	110962	methyl-CpG binding domain protein 6	ENSMUSG00000025409.15	80.3025	1.01554	0.537959	3.33093	0.0679883	0.999986
Igkc	16071	immunoglobulin kappa constant	ENSMUSG00000076609.3	187.149	2.85611	1.13523	3.33029	0.068015	0.999986
Klc4	74764	kinesin light chain 4	ENSMUSG00000003546.11	2316.1	-0.431625	0.236066	3.32415	0.0682695	0.999986
NA	NA	NA	ENSMUSG00000109429.2	56.5987	1.14076	0.602917	3.32109	0.0683964	0.999986
Bckdha	12039	branched chain ketoacid dehydrogenase E1, alpha polypeptide	ENSMUSG00000060376.8	2241.58	-0.607174	0.327724	3.32073	0.0684115	0.999986
Nav2	78286	neuron navigator 2	ENSMUSG00000052512.18	489.49	1.09082	0.554002	3.31685	0.0685733	0.999986
Atp8b2	54667	ATPase, class I, type 8B, member 2	ENSMUSG00000060671.13	898.289	-0.90123	0.470479	3.30735	0.0689706	0.999986
Ighd	380797	immunoglobulin heavy constant delta	ENSMUSG00000104213.6	66.8057	2.80847	1.17176	3.30417	0.0691041	0.999986
Abcg2	26357	ATP binding cassette subfamily G member 2 (Junior blood group)	ENSMUSG00000029802.14	330.587	-0.658692	0.357222	3.30292	0.0691567	0.999986
A930011G23Rik	319818	RIKEN cDNA A930011G23 gene	ENSMUSG00000089809.10	5385.98	0.773239	0.409709	3.30226	0.0691844	0.999986
Trpm2	28240	transient receptor potential cation channel, subfamily M, member 2	ENSMUSG00000009292.19	389.689	-1.09564	0.558764	3.30101	0.0692371	0.999986
Polr1a	20019	polymerase (RNA) I polypeptide A	ENSMUSG00000049553.12	624.453	0.654794	0.354082	3.29745	0.0693876	0.999986
NA	NA	NA	ENSMUSG00000069939.9	39.1213	-1.36185	0.718156	3.29411	0.0695287	0.999986
NA	NA	NA	ENSMUSG00000117050.2	44.2045	1.42774	0.733008	3.29351	0.069554	0.999986
Ptprf	19268	protein tyrosine phosphatase, receptor type, F	ENSMUSG00000033295.15	31.5196	2.06491	1.0177	3.29186	0.0696241	0.999986
Trem3	58218	triggering receptor expressed on myeloid cells 3	ENSMUSG00000041754.6	50.0728	1.273	0.665687	3.29139	0.069644	0.999986
Sag	20215	S-antigen, retina and pineal gland (arrestin)	ENSMUSG00000056055.14	70.111	-1.17169	0.615563	3.28788	0.0697931	0.999986
Arhgef6	73341	Rac/Cdc42 guanine nucleotide exchange factor (GEF) 6	ENSMUSG00000031133.13	3766.15	-0.770176	0.409425	3.28509	0.0699119	0.999986
Mxd4	17122	Max dimerization protein 4	ENSMUSG00000037235.14	830.254	-0.750545	0.401582	3.2828	0.0700093	0.999986
H2bc12	319184	H2B clustered histone 12	ENSMUSG00000062727.5	3.37895	-3.92704	2.14519	3.27502	0.0703419	0.999986
Rasa2	114713	RAS p21 protein activator 2	ENSMUSG00000032413.13	376.279	0.72419	0.391176	3.27266	0.0704432	0.999986
Col7a1	12836	collagen, type VII, alpha 1	ENSMUSG00000025650.14	6.01136	-2.64023	1.40289	3.27189	0.0704762	0.999986
Nr4a1	15370	nuclear receptor subfamily 4, group A, member 1	ENSMUSG00000023034.8	1350.92	1.43053	0.68498	3.27161	0.0704884	0.999986
Stard6	170461	StAR-related lipid transfer (START) domain containing 6	ENSMUSG00000079608.11	34.3887	-1.09918	0.599883	3.27068	0.0705285	0.999986
Ncaph	215387	non-SMC condensin I complex, subunit H	ENSMUSG00000034906.16	1449.4	-1.46656	0.699956	3.26916	0.0705936	0.999986
Col4a1	12826	collagen, type IV, alpha 1	ENSMUSG00000031502.12	250.609	-1.7462	0.812842	3.2688	0.0706093	0.999986
Enah	13800	ENAH actin regulator	ENSMUSG00000022995.17	17.5158	-2.41797	1.18813	3.26704	0.070685	0.999986
Slc7a11	26570	solute carrier family 7 (cationic amino acid transporter, y+ system), member 11	ENSMUSG00000027737.11	228.389	0.787944	0.424767	3.26681	0.0706951	0.999986
Haus6	230376	HAUS augmin-like complex, subunit 6	ENSMUSG00000038047.19	517.284	-0.677255	0.367289	3.26636	0.0707144	0.999986
Nostrin	329416	nitric oxide synthase trafficker	ENSMUSG00000034738.9	591.03	-0.533685	0.293247	3.26532	0.0707593	0.999986
Igdcc4	56741	immunoglobulin superfamily, DCC subclass, member 4	ENSMUSG00000032816.16	2.86286	-4.83818	2.64757	3.26313	0.0708537	0.999986
Atp8b4	241633	ATPase, class I, type 8B, member 4	ENSMUSG00000060131.12	3199.24	-0.749601	0.400951	3.26296	0.070861	0.999986
Def6	23853	differentially expressed in FDCP 6	ENSMUSG00000002257.9	1142.57	-0.806832	0.429099	3.26142	0.0709278	0.999986
Cdk6	12571	cyclin-dependent kinase 6	ENSMUSG00000040274.12	517.36	0.495611	0.273484	3.25868	0.0710463	0.999986
Prdx5	54683	peroxiredoxin 5	ENSMUSG00000024953.18	6224.81	0.418629	0.231281	3.25763	0.0710919	0.999986
Pira6	18729	paired-Ig-like receptor A6	ENSMUSG00000074419.12	274.45	-1.21572	0.614136	3.25689	0.0711239	0.999986
Pck2	74551	phosphoenolpyruvate carboxykinase 2 (mitochondrial)	ENSMUSG00000040618.8	1254.34	-0.661641	0.358738	3.25594	0.0711652	0.999986
Vipr1	22354	vasoactive intestinal peptide receptor 1	ENSMUSG00000032528.6	26.8068	-1.26499	0.689091	3.25282	0.0713006	0.999986
Tmtc2	278279	transmembrane and tetratricopeptide repeat containing 2	ENSMUSG00000036019.9	33.6521	-1.34855	0.715179	3.2524	0.0713189	0.999986
Nop56	67134	NOP56 ribonucleoprotein	ENSMUSG00000027405.17	2965.2	0.590931	0.322783	3.24708	0.0715509	0.999986
Dscc1	72107	DNA replication and sister chromatid cohesion 1	ENSMUSG00000022422.14	60.7759	-1.5525	0.779359	3.24224	0.0717624	0.999986
Col6a2	12834	collagen, type VI, alpha 2	ENSMUSG00000020241.14	46.7474	-1.49181	0.762885	3.23717	0.0719849	0.999986
Cass4	320664	Cas scaffolding protein family member 4	ENSMUSG00000074570.15	194.393	-1.18573	0.609452	3.23429	0.0721114	0.999986
Rrp1b	72462	ribosomal RNA processing 1B	ENSMUSG00000058392.14	438.637	0.809958	0.434513	3.23388	0.0721295	0.999986
Dph2	67728	DPH2 homolog	ENSMUSG00000028540.7	601.101	0.629125	0.344476	3.2306	0.072274	0.999986
Sdk2	237979	sidekick cell adhesion molecule 2	ENSMUSG00000041592.17	7.37508	-3.51028	1.64199	3.22778	0.0723986	0.999986
Cpd	12874	carboxypeptidase D	ENSMUSG00000020841.6	2857.03	0.685287	0.371581	3.22563	0.0724939	0.999986
Tbrg4	21379	transforming growth factor beta regulated gene 4	ENSMUSG00000000384.16	324.487	0.54221	0.300396	3.22488	0.0725272	0.999986
Scd1	20249	stearoyl-Coenzyme A desaturase 1	ENSMUSG00000037071.4	360.078	-1.27051	0.636085	3.2223	0.0726413	0.999986
Rasgrp2	19395	RAS, guanyl releasing protein 2	ENSMUSG00000032946.17	50.453	1.55205	0.783929	3.22207	0.0726515	0.999986
Epdr1	105298	ependymin related protein 1 (zebrafish)	ENSMUSG00000002808.8	87.6108	-1.37444	0.699552	3.22104	0.0726976	0.999986
Lbr	98386	lamin B receptor	ENSMUSG00000004880.12	2053.95	-0.747712	0.402949	3.21366	0.0730261	0.999986
Prss53	330657	protease, serine 53	ENSMUSG00000044139.13	3.18229	-3.91738	2.17696	3.21035	0.0731738	0.999986
Casp3	12367	caspase 3	ENSMUSG00000031628.10	465.88	-0.642017	0.352684	3.20835	0.0732634	0.999986
Fbxw4	30838	F-box and WD-40 domain protein 4	ENSMUSG00000040913.12	335.395	-0.717017	0.391772	3.2057	0.073382	0.999986
Sgpp2	433323	sphingosine-1-phosphate phosphatase 2	ENSMUSG00000032908.10	5.53831	3.93817	1.94085	3.20519	0.0734051	0.999986
Cebpb	12608	CCAAT/enhancer binding protein (C/EBP), beta	ENSMUSG00000056501.4	14594.6	0.632165	0.345664	3.205	0.0734136	0.999986
Tns2	209039	tensin 2	ENSMUSG00000037003.17	25.5469	-1.24231	0.684431	3.20364	0.0734746	0.999986
Slc7a8	50934	solute carrier family 7 (cationic amino acid transporter, y+ system), member 8	ENSMUSG00000022180.8	5804.03	0.624069	0.341849	3.2011	0.0735888	0.999986
Trmt61a	328162	tRNA methyltransferase 61A	ENSMUSG00000060950.13	439.523	0.908652	0.482808	3.20101	0.0735928	0.999986
Fmnl2	71409	formin-like 2	ENSMUSG00000036053.18	74.1322	1.14046	0.606657	3.20079	0.0736026	0.999986
Prr15	78004	proline rich 15	ENSMUSG00000045725.6	16.0412	-2.8105	1.34669	3.20015	0.0736314	0.999986
Aurka	20878	aurora kinase A	ENSMUSG00000027496.16	2291.07	-1.43624	0.693205	3.19813	0.0737225	0.999986
Trip13	69716	thyroid hormone receptor interactor 13	ENSMUSG00000021569.11	391.742	-0.781935	0.423665	3.19787	0.0737343	0.999986
Depdc5	277854	DEP domain containing 5	ENSMUSG00000037426.19	459.85	-0.471971	0.263399	3.1956	0.0738368	0.999986
NA	NA	NA	ENSMUSG00000103032.2	20.1653	1.74696	0.922512	3.19559	0.0738369	0.999986
Znhit6	229937	zinc finger, HIT type 6	ENSMUSG00000074182.9	289.199	0.640535	0.354002	3.19214	0.073993	0.999986
NA	NA	NA	ENSMUSG00000104378.2	20.8271	2.52995	1.18921	3.18985	0.0740966	0.999986
Cip2a	224171	cell proliferation regulating inhibitor of protein phosphatase 2A	ENSMUSG00000033031.14	764.224	-1.29908	0.646231	3.18828	0.0741678	0.999986
NA	NA	NA	ENSMUSG00000113161.2	14.6675	1.89742	1.00143	3.18745	0.0742056	0.999986
NA	NA	NA	ENSMUSG00000114104.2	38.5885	1.66967	0.848185	3.18725	0.074215	0.999986
Srm	20810	spermidine synthase	ENSMUSG00000006442.11	1065.7	1.06372	0.548706	3.18721	0.0742165	0.999986
Abhd17c	70178	abhydrolase domain containing 17C	ENSMUSG00000038459.11	1550.46	0.649869	0.356165	3.18677	0.0742365	0.999986
Ociad2	433904	OCIA domain containing 2	ENSMUSG00000029153.12	308.892	-0.580518	0.322864	3.18215	0.0744466	0.999986
Chn2	69993	chimerin 2	ENSMUSG00000004633.18	377.565	-0.503922	0.281797	3.1761	0.074723	0.999986
Fam20c	80752	FAM20C, golgi associated secretory pathway kinase	ENSMUSG00000025854.16	15273.1	0.980087	0.5117	3.16944	0.0750283	0.999986
Emp2	13731	epithelial membrane protein 2	ENSMUSG00000022505.10	1841.83	-0.7084	0.386446	3.16893	0.0750515	0.999986
Zfp229	381067	zinc finger protein 229	ENSMUSG00000061544.14	85.7882	-0.833676	0.461627	3.16853	0.0750701	0.999986
Stom	13830	stomatin	ENSMUSG00000026880.12	15182.7	-0.940917	0.494417	3.16851	0.0750708	0.999986
NA	NA	NA	ENSMUSG00000097343.3	43.1857	1.16558	0.633624	3.1683	0.0750805	0.999986
Tgm1	21816	transglutaminase 1, K polypeptide	ENSMUSG00000022218.17	12.2267	-3.23798	1.56001	3.16765	0.0751103	0.999986
Bub1b	12236	BUB1B, mitotic checkpoint serine/threonine kinase	ENSMUSG00000040084.10	2834.62	-1.55213	0.738793	3.16663	0.0751574	0.999986
Uhrf1	18140	ubiquitin-like, containing PHD and RING finger domains, 1	ENSMUSG00000001228.15	862.984	-1.12478	0.576791	3.16562	0.0752041	0.999986
Dipk1a	67266	divergent protein kinase domain 1A	ENSMUSG00000029270.11	2732.6	-0.852456	0.455468	3.16527	0.0752202	0.999986
Lrr1	69706	leucine rich repeat protein 1	ENSMUSG00000034883.10	90.9713	-1.79641	0.8671	3.16515	0.0752256	0.999986
H1f5	56702	H1.5 linker histone, cluster member	ENSMUSG00000058773.3	64.6688	-1.59389	0.803919	3.16217	0.0753628	0.999986
Trim2	80890	tripartite motif-containing 2	ENSMUSG00000027993.17	158.76	-1.00979	0.53867	3.16192	0.0753744	0.999986
Bhlhe41	79362	basic helix-loop-helix family, member e41	ENSMUSG00000030256.12	292.776	0.538057	0.301336	3.1602	0.075454	0.999986
Irag2	16970	inositol 1,4,5-triphosphate receptor associated 2	ENSMUSG00000030263.14	1395.84	-0.799252	0.431439	3.16014	0.0754566	0.999986
Utp18	217109	UTP18 small subunit processome component	ENSMUSG00000054079.13	1040.08	0.600708	0.332703	3.16005	0.0754609	0.999986
Rrp9	27966	ribosomal RNA processing 9, U3 small nucleolar RNA binding protein	ENSMUSG00000041506.16	732.76	0.8176	0.441272	3.15993	0.0754665	0.999986
Mafg	17134	v-maf musculoaponeurotic fibrosarcoma oncogene family, protein G (avian)	ENSMUSG00000051510.14	2457.39	0.424689	0.238243	3.15852	0.0755318	0.999986
Poglut3	68304	protein O-glucosyltransferase 3	ENSMUSG00000034487.5	672.967	-0.44952	0.25235	3.1579	0.0755603	0.999986
Ltbp3	16998	latent transforming growth factor beta binding protein 3	ENSMUSG00000024940.12	418.084	0.993103	0.52329	3.1567	0.0756157	0.999986
Sorl1	20660	sortilin-related receptor, LDLR class A repeats-containing	ENSMUSG00000049313.9	1413.17	-0.70953	0.388162	3.15024	0.0759159	0.999986
Slc25a25	227731	solute carrier family 25 (mitochondrial carrier, phosphate carrier), member 25	ENSMUSG00000026819.16	540.161	0.56278	0.314262	3.14438	0.0761891	0.999986
Insyn2a	627214	inhibitory synaptic factor 2A	ENSMUSG00000073805.6	4.29846	4.05471	2.05513	3.13996	0.0763956	0.999986
1810013D15Rik	69042	RIKEN cDNA 1810013D15 gene	ENSMUSG00000028177.14	21.6042	-1.98129	1.02148	3.13945	0.0764198	0.999986
2900026A02Rik	243219	RIKEN cDNA 2900026A02 gene	ENSMUSG00000051339.11	116.367	-0.793609	0.440209	3.13939	0.0764225	0.999986
H2az2	77605	H2A.Z histone variant 2	ENSMUSG00000041126.17	2292.73	-0.87213	0.466262	3.13904	0.0764386	0.999986
Wdr4	57773	WD repeat domain 4	ENSMUSG00000024037.14	727.094	0.69224	0.381315	3.13644	0.0765609	0.999986
Mgst3	66447	microsomal glutathione S-transferase 3	ENSMUSG00000026688.6	2172.9	-0.633912	0.350644	3.1344	0.0766565	0.999986
Slc11a2	18174	solute carrier family 11 (proton-coupled divalent metal ion transporters), member 2	ENSMUSG00000023030.17	2036.06	0.486048	0.272651	3.1342	0.076666	0.999986
Stambpl1	76630	STAM binding protein like 1	ENSMUSG00000024776.19	1413.11	-0.549591	0.306863	3.13381	0.0766844	0.999986
Dgkg	110197	diacylglycerol kinase, gamma	ENSMUSG00000022861.18	362.299	-0.904245	0.486403	3.13354	0.076697	0.999986
Cbx7	52609	chromobox 7	ENSMUSG00000053411.17	250.168	-0.63506	0.35477	3.13293	0.0767255	0.999986
Zdhhc18	503610	zinc finger, DHHC domain containing 18	ENSMUSG00000037553.15	534.724	0.529808	0.297481	3.13178	0.0767797	0.999986
Rfwd3	234736	ring finger and WD repeat domain 3	ENSMUSG00000033596.6	1770.76	-0.606678	0.336869	3.13078	0.076827	0.999986
Rffl	67338	ring finger and FYVE like domain containing protein	ENSMUSG00000020696.19	702.868	0.499612	0.280783	3.12892	0.0769148	0.999986
2410002F23Rik	668661	RIKEN cDNA 2410002F23 gene	ENSMUSG00000045411.17	690.388	0.810943	0.440083	3.12836	0.0769412	0.999986
Dyrk1b	13549	dual-specificity tyrosine-(Y)-phosphorylation regulated kinase 1b	ENSMUSG00000002409.19	428.761	-0.763076	0.418396	3.12646	0.0770308	0.999986
Capn5	12337	calpain 5	ENSMUSG00000035547.15	1219.36	-0.566861	0.316464	3.1259	0.0770572	0.999986
Mad2l1	56150	MAD2 mitotic arrest deficient-like 1	ENSMUSG00000029910.15	1143.62	-1.03575	0.541334	3.12555	0.0770738	0.999986
ND4L	17720	NADH dehydrogenase subunit 4L	ENSMUSG00000065947.1	227.549	0.736212	0.407687	3.12372	0.0771604	0.999986
Adgre5	26364	adhesion G protein-coupled receptor E5	ENSMUSG00000002885.15	2859.14	-0.715685	0.392253	3.12321	0.0771844	0.999986
Tbl1xr1	81004	transducin (beta)-like 1X-linked receptor 1	ENSMUSG00000027630.14	1163.41	-0.463709	0.261252	3.12142	0.0772695	0.999986
Trappc14	231807	trafficking protein particle complex 14	ENSMUSG00000036948.18	381.783	0.663435	0.368915	3.12092	0.0772931	0.999986
Dock4	238130	dedicator of cytokinesis 4	ENSMUSG00000035954.11	510.915	0.811826	0.441652	3.11583	0.077535	0.999986
Wdr75	73674	WD repeat domain 75	ENSMUSG00000025995.17	750.226	0.781203	0.426457	3.11532	0.0775593	0.999986
Ash1l	192195	ASH1 like histone lysine methyltransferase	ENSMUSG00000028053.14	1173.61	0.582817	0.32561	3.11068	0.0777806	0.999986
NA	NA	NA	ENSMUSG00000113032.2	160.381	0.825753	0.455343	3.10888	0.0778664	0.999986
Dnah14	240960	dynein, axonemal, heavy chain 14	ENSMUSG00000047369.18	18.9713	-1.43956	0.795627	3.1033	0.0781337	0.999986
Ak1	11636	adenylate kinase 1	ENSMUSG00000026817.15	98.9314	-1.132	0.605316	3.1026	0.0781674	0.999986
Senp6	215351	SUMO/sentrin specific peptidase 6	ENSMUSG00000034252.15	737.832	0.616495	0.344443	3.0987	0.0783546	0.999986
Mfsd2b	432628	major facilitator superfamily domain containing 2B	ENSMUSG00000037336.15	22.612	1.74701	0.95306	3.0959	0.0784896	0.999986
Fbxo5	67141	F-box protein 5	ENSMUSG00000019773.8	580.791	-1.08146	0.565719	3.09528	0.0785198	0.999986
Rrm2	20135	ribonucleotide reductase M2	ENSMUSG00000020649.12	2462.76	-1.3901	0.684748	3.09255	0.0786514	0.999986
Nol10	217431	nucleolar protein 10	ENSMUSG00000061458.10	331.778	0.683673	0.381251	3.09244	0.0786568	0.999986
Npas2	18143	neuronal PAS domain protein 2	ENSMUSG00000026077.16	92.9162	-1.26717	0.663923	3.09069	0.0787414	0.999986
Ercc8	71991	excision repaiross-complementing rodent repair deficiency, complementation group 8	ENSMUSG00000021694.19	126.456	0.714779	0.402188	3.0902	0.0787651	0.999986
Pcyox1	66881	prenylcysteine oxidase 1	ENSMUSG00000029998.15	7889.54	-0.620512	0.345697	3.08846	0.0788492	0.999986
Alox5	11689	arachidonate 5-lipoxygenase	ENSMUSG00000025701.13	1048.32	-1.05442	0.55233	3.08771	0.0788859	0.999986
Prg2	19074	proteoglycan 2, bone marrow	ENSMUSG00000027073.6	516.823	2.11338	0.946479	3.08528	0.0790039	0.999986
Polr3d	67065	polymerase (RNA) III (DNA directed) polypeptide D	ENSMUSG00000000776.14	371.56	0.747936	0.414115	3.08003	0.079259	0.999986
Fcnb	14134	ficolin B	ENSMUSG00000026835.16	143.478	1.37788	0.703111	3.07904	0.0793073	0.999986
Gm2a	14667	GM2 ganglioside activator protein	ENSMUSG00000000594.8	9722.82	-0.844931	0.456787	3.07865	0.0793262	0.999986
Dtwd2	68857	DTW domain containing 2	ENSMUSG00000024505.17	106.043	0.687824	0.389748	3.07751	0.0793819	0.999986
Cdc42ep3	260409	CDC42 effector protein (Rho GTPase binding) 3	ENSMUSG00000036533.10	1132.75	-0.592392	0.332487	3.07622	0.079445	0.999986
Kctd4	67516	potassium channel tetramerisation domain containing 4	ENSMUSG00000046523.6	3.56349	3.74452	2.08505	3.07528	0.0794911	0.999986
Slc15a4	100561	solute carrier family 15, member 4	ENSMUSG00000029416.18	4160.79	-0.490839	0.27761	3.07525	0.0794924	0.999986
Mast3	546071	microtubule associated serine/threonine kinase 3	ENSMUSG00000031833.11	979.457	-0.52817	0.298397	3.07483	0.0795127	0.999986
Pglyrp1	21946	peptidoglycan recognition protein 1	ENSMUSG00000030413.8	157.725	1.41609	0.715415	3.07468	0.0795203	0.999986
Sh2d1b1	26904	SH2 domain containing 1B1	ENSMUSG00000102418.2	732.217	-1.3273	0.666527	3.07087	0.0797067	0.999986
9230114K14Rik	414108	RIKEN cDNA 9230114K14 gene	ENSMUSG00000097145.6	25.5487	-1.22087	0.684933	3.07039	0.0797304	0.999986
Nat14	269854	N-acetyltransferase 14	ENSMUSG00000035285.7	23.3814	-1.33554	0.746818	3.06847	0.0798246	0.999986
Iglc2	110786	immunoglobulin lambda constant 2	ENSMUSG00000076937.4	57.1724	1.70807	0.907212	3.06266	0.0801102	0.999986
NA	NA	NA	ENSMUSG00000048106.7	193.263	0.583798	0.33193	3.06231	0.0801275	0.999986
Lifr	16880	LIF receptor alpha	ENSMUSG00000054263.13	712.17	-1.1201	0.582981	3.06181	0.0801521	0.999986
Dkc1	245474	dyskeratosis congenita 1, dyskerin	ENSMUSG00000031403.15	637.621	0.890956	0.482837	3.05828	0.0803269	0.999986
Dcstamp	75766	dendrocyte expressed seven transmembrane protein	ENSMUSG00000022303.10	195.251	0.9549	0.518344	3.05738	0.0803714	0.999986
Chac1	69065	ChaC, cation transport regulator 1	ENSMUSG00000027313.4	103.394	1.05387	0.572143	3.056	0.0804395	0.999986
Loxl3	16950	lysyl oxidase-like 3	ENSMUSG00000000693.11	298.6	-0.564525	0.320743	3.0536	0.0805582	0.999986
Carhsp1	52502	calcium regulated heat stable protein 1	ENSMUSG00000008393.10	2176.02	-0.632074	0.354004	3.05331	0.0805728	0.999986
2900005J15Rik	67261	RIKEN cDNA 2900005J15 gene	ENSMUSG00000043833.7	82.642	0.75302	0.428162	3.05283	0.0805965	0.999986
Col5a2	12832	collagen, type V, alpha 2	ENSMUSG00000026042.17	44.484	-1.28474	0.695793	3.05279	0.0805985	0.999986
Rab19	19331	RAB19, member RAS oncogene family	ENSMUSG00000029923.5	218.462	-1.27139	0.656442	3.05216	0.08063	0.999986
Srrm2	75956	serine/arginine repetitive matrix 2	ENSMUSG00000039218.18	3182	0.46349	0.263787	3.04981	0.0807466	0.999986
Csrp1	13007	cysteine and glycine-rich protein 1	ENSMUSG00000026421.15	2041.52	-0.787006	0.432004	3.04955	0.0807594	0.999986
Tef	21685	thyrotroph embryonic factor	ENSMUSG00000022389.16	1687.21	-0.515854	0.292607	3.04928	0.0807728	0.999986
Tmem150a	232086	transmembrane protein 150A	ENSMUSG00000055912.9	184.63	1.36478	0.695849	3.04475	0.0809988	0.999986
Emilin1	100952	elastin microfibril interfacer 1	ENSMUSG00000029163.10	3277.88	-0.859903	0.466596	3.04367	0.0810525	0.999986
Dglucy	217830	D-glutamate cyclase	ENSMUSG00000021185.17	2737.67	-0.951999	0.509133	3.041	0.0811856	0.999986
Gpc4	14735	glypican 4	ENSMUSG00000031119.5	13.3879	-1.95	1.04185	3.03812	0.0813299	0.999986
Cd99l2	171486	CD99 antigen-like 2	ENSMUSG00000035776.15	735.58	-0.529695	0.301208	3.03792	0.08134	0.999986
Rrp15	67223	ribosomal RNA processing 15 homolog	ENSMUSG00000001305.6	522.067	0.730096	0.40709	3.03428	0.0815229	0.999986
Plek	56193	pleckstrin	ENSMUSG00000020120.16	7241.31	0.481644	0.274343	3.03345	0.0815643	0.999986
Gm10232	100040029	predicted pseudogene 10232	ENSMUSG00000068141.6	8.57831	-4.03812	1.81941	3.03305	0.0815847	0.999986
Map3k7	26409	mitogen-activated protein kinase kinase kinase 7	ENSMUSG00000028284.14	1935.21	-0.403298	0.231144	3.03174	0.0816505	0.999986
NA	NA	NA	ENSMUSG00000114432.2	327.894	1.3056	0.668591	3.03025	0.0817253	0.999986
Yrdc	230734	yrdC domain containing (E.coli)	ENSMUSG00000028889.18	1126.87	0.563688	0.319555	3.02991	0.0817425	0.999986
Kcna3	16491	potassium voltage-gated channel, shaker-related subfamily, member 3	ENSMUSG00000047959.5	301.109	0.73042	0.40923	3.02958	0.0817594	0.999986
Layn	244864	layilin	ENSMUSG00000060594.7	150.591	-1.18686	0.627914	3.02622	0.0819288	0.999986
Kif20b	240641	kinesin family member 20B	ENSMUSG00000024795.12	1034.22	-1.18423	0.609944	3.02564	0.0819578	0.999986
Rsph3b	100037282	radial spoke 3B homolog (Chlamydomonas)	ENSMUSG00000023806.11	961.869	-0.59108	0.334601	3.02509	0.0819859	0.999986
Cacna2d4	319734	calcium channel, voltage-dependent, alpha 2/delta subunit 4	ENSMUSG00000041460.17	6.97221	-2.47004	1.31199	3.01877	0.0823058	0.999986
Aipl1	114230	aryl hydrocarbon receptor-interacting protein-like 1	ENSMUSG00000040554.11	13.6482	-3.24496	1.56718	3.01653	0.0824196	0.999986
Col4a2	12827	collagen, type IV, alpha 2	ENSMUSG00000031503.14	343.725	-0.826667	0.458523	3.01577	0.0824581	0.999986
Zdhhc15	108672	zinc finger, DHHC domain containing 15	ENSMUSG00000033906.6	21.5199	-2.07574	1.07846	3.01364	0.0825668	0.999986
Zfp365	216049	zinc finger protein 365	ENSMUSG00000037855.16	8.0358	-2.15045	1.18753	3.01314	0.0825921	0.999986
Msr1	20288	macrophage scavenger receptor 1	ENSMUSG00000025044.17	8196.59	0.634931	0.357544	3.00704	0.0829034	0.999986
Irak2	108960	interleukin-1 receptor-associated kinase 2	ENSMUSG00000060477.15	3926.58	0.486394	0.278357	3.00347	0.0830862	0.999986
Stkld1	279029	serine/threonine kinase-like domain containing 1	ENSMUSG00000049897.15	13.4786	-2.81432	1.37814	3.00094	0.0832163	0.999986
Syne2	319565	spectrin repeat containing, nuclear envelope 2	ENSMUSG00000063450.15	146.736	0.652252	0.373692	2.99714	0.0834115	0.999986
Spns3	77577	spinster homolog 3	ENSMUSG00000020798.15	84.1099	0.749228	0.429334	2.99663	0.083438	0.999986
Prox2	73422	prospero homeobox 2	ENSMUSG00000042320.18	50.3809	-1.17713	0.648986	2.99182	0.0836861	0.999986
Galnt12	230145	polypeptide N-acetylgalactosaminyltransferase 12	ENSMUSG00000039774.13	952.378	-0.749464	0.418245	2.98994	0.0837834	0.999986
Klf2	16598	Kruppel-like factor 2 (lung)	ENSMUSG00000055148.8	1461.25	-0.939497	0.508315	2.9851	0.0840342	0.999986
Ankrd44	329154	ankyrin repeat domain 44	ENSMUSG00000052331.15	1007.92	-0.525574	0.301295	2.98344	0.0841205	0.999986
Gcm2	107889	glial cells missing homolog 2	ENSMUSG00000021362.8	19.7462	-3.13707	1.58	2.98085	0.0842552	0.999986
Gm10516	100038712	predicted gene 10516	ENSMUSG00000097316.3	15.1459	1.55703	0.879611	2.97883	0.08436	0.999986
Pde1b	18574	phosphodiesterase 1B, Ca2+-calmodulin dependent	ENSMUSG00000022489.7	191.358	0.738337	0.418798	2.97614	0.0845003	0.999986
Plxnb3	140571	plexin B3	ENSMUSG00000031385.15	102.341	-1.14642	0.622236	2.97569	0.084524	0.999986
Vsir	74048	V-set immunoregulatory receptor	ENSMUSG00000020101.15	8257.94	-0.491056	0.282117	2.97509	0.0845552	0.999986
Mtx3	382793	metaxin 3	ENSMUSG00000021704.9	18.53	1.57541	0.870938	2.97296	0.0846666	0.999986
NA	NA	NA	ENSMUSG00000107029.2	16.5091	-2.28377	1.19786	2.96973	0.084836	0.999986
Smoc1	64075	SPARC related modular calcium binding 1	ENSMUSG00000021136.14	4.78563	-3.96413	2.02943	2.96862	0.0848942	0.999986
Ptger4	19219	prostaglandin E receptor 4 (subtype EP4)	ENSMUSG00000039942.16	1707.24	0.498566	0.286998	2.9661	0.0850269	0.999986
Mansc1	67729	MANSC domain containing 1	ENSMUSG00000032718.5	51.5142	-1.11621	0.633222	2.96369	0.0851533	0.999986
Pcdhga10	93722	protocadherin gamma subfamily A, 10	ENSMUSG00000102222.2	4.33266	-3.81797	2.09102	2.96261	0.0852102	0.999986
Luzp1	269593	leucine zipper protein 1	ENSMUSG00000001089.15	788.997	0.433499	0.251554	2.95411	0.0856597	0.999986
Kmt2b	75410	lysine (K)-specific methyltransferase 2B	ENSMUSG00000006307.17	189.127	0.707687	0.404579	2.95273	0.0857325	0.999986
NA	NA	NA	ENSMUSG00000097141.3	270.757	-1.09833	0.589322	2.95091	0.0858293	0.999986
Socs2	216233	suppressor of cytokine signaling 2	ENSMUSG00000020027.19	47.3107	0.980245	0.561085	2.95036	0.0858584	0.999986
Ipo4	75751	importin 4	ENSMUSG00000002319.17	1176.71	0.637474	0.363066	2.94922	0.085919	0.999986
Cp	12870	ceruloplasmin	ENSMUSG00000003617.17	71.1488	1.04889	0.58471	2.94897	0.0859323	0.999986
NA	NA	NA	ENSMUSG00000105519.2	4.82333	3.59523	1.96006	2.94881	0.085941	0.999986
F630028O10Rik	100038363	RIKEN cDNA F630028O10 gene	ENSMUSG00000078122.5	607.906	0.673535	0.382794	2.94866	0.0859488	0.999986
Catsper2	212670	cation channel, sperm associated 2	ENSMUSG00000033486.15	20.9926	1.35704	0.77303	2.94685	0.086045	0.999986
NA	NA	NA	ENSMUSG00000106706.2	82.0181	1.38798	0.730363	2.94556	0.0861141	0.999986
Dnaja4	58233	DnaJ heat shock protein family (Hsp40) member A4	ENSMUSG00000032285.16	44.5879	-1.08477	0.615362	2.94494	0.0861466	0.999986
NA	NA	NA	ENSMUSG00000107050.2	449.244	-1.11477	0.59214	2.94492	0.0861482	0.999986
C130050O18Rik	319772	RIKEN cDNA C130050O18 gene	ENSMUSG00000044092.9	483.062	-0.637007	0.364453	2.94466	0.0861618	0.999986
Edn1	13614	endothelin 1	ENSMUSG00000021367.9	4.01604	3.38058	2.0052	2.9446	0.0861649	0.999986
Dlgap5	218977	DLG associated protein 5	ENSMUSG00000037544.15	1239.46	-1.63385	0.792662	2.94311	0.0862443	0.999986
Rubcnl	271221	RUN and cysteine rich domain containing beclin 1 interacting protein like	ENSMUSG00000034959.9	293.192	-0.641913	0.368499	2.94274	0.0862644	0.999986
Mmp9	17395	matrix metallopeptidase 9	ENSMUSG00000017737.3	1136.38	1.49001	0.737906	2.94225	0.0862902	0.999986
Hsd11b1	15483	hydroxysteroid 11-beta dehydrogenase 1	ENSMUSG00000016194.15	44.1284	1.35324	0.740854	2.93878	0.0864758	0.999986
NA	NA	NA	ENSMUSG00000116951.2	8.72862	-3.71847	1.82971	2.9382	0.086507	0.999986
Agap1	347722	ArfGAP with GTPase domain, ankyrin repeat and PH domain 1	ENSMUSG00000055013.17	1687.02	0.706357	0.399132	2.93759	0.0865397	0.999986
D030028A08Rik	319371	RIKEN cDNA D030028A08 gene	ENSMUSG00000078700.11	123.934	1.12802	0.611501	2.93751	0.0865438	0.999986
Dhps	330817	deoxyhypusine synthase	ENSMUSG00000060038.15	790.83	0.546772	0.315467	2.9366	0.0865927	0.999986
Stx2	13852	syntaxin 2	ENSMUSG00000029428.14	5401.53	-0.660837	0.375201	2.93524	0.0866656	0.999986
Etfbkmt	320204	electron transfer flavoprotein beta subunit lysine methyltransferase	ENSMUSG00000039958.18	112.942	-0.711382	0.410992	2.93342	0.0867636	0.999986
NA	NA	NA	ENSMUSG00000086539.9	11.5408	1.82309	1.01377	2.92921	0.0869902	0.999986
Tob1	22057	transducer of ErbB-2.1	ENSMUSG00000037573.6	669.61	-0.727005	0.411448	2.92806	0.0870521	0.999986
Rps7-ps3	624124	ribosomal protein S7, pseudogene 3	ENSMUSG00000095597.3	72.0944	0.990192	0.558853	2.92745	0.0870849	0.999986
Aagab	66939	alpha- and gamma-adaptin binding protein	ENSMUSG00000037257.9	3116.51	-0.410941	0.239447	2.92673	0.0871237	0.999986
Acacb	100705	acetyl-Coenzyme A carboxylase beta	ENSMUSG00000042010.17	6.43115	-2.73692	1.52347	2.92232	0.0873623	0.999986
Plekhf1	72287	pleckstrin homology domain containing, family F (with FYVE domain) member 1	ENSMUSG00000074170.6	263.873	-1.0959	0.590962	2.92099	0.0874344	0.999986
Rad51	19361	RAD51 recombinase	ENSMUSG00000027323.11	473.143	-1.42395	0.720212	2.91906	0.0875386	0.999986
Alkbh1	211064	alkB homolog 1, histone H2A dioxygenase	ENSMUSG00000079036.11	463.66	0.630104	0.362341	2.91702	0.0876497	0.999986
Atad2	70472	ATPase family, AAA domain containing 2	ENSMUSG00000022360.9	948.015	-0.710778	0.403363	2.91594	0.0877083	0.999986
Ndufaf4	68493	NADH:ubiquinone oxidoreductase complex assembly factor 4	ENSMUSG00000028261.14	384.119	0.693352	0.396573	2.91264	0.0878877	0.999986
H2ac23	665433	H2A clustered histone 23	ENSMUSG00000094248.2	43.3075	-1.80291	0.931755	2.91259	0.0878906	0.999986
Asrgl1	66514	asparaginase like 1	ENSMUSG00000024654.9	248.899	-0.831846	0.469062	2.9116	0.0879444	0.999986
Prxl2c	66129	peroxiredoxin like 2C	ENSMUSG00000021482.11	1853.02	-0.425913	0.248859	2.9074	0.0881741	0.999986
NA	NA	NA	ENSMUSG00000109715.2	695.059	0.571814	0.330874	2.90611	0.0882444	0.999986
Cc2d2a	231214	coiled-coil and C2 domain containing 2A	ENSMUSG00000039765.16	32.6199	-1.57943	0.842393	2.90577	0.0882633	0.999986
NA	NA	NA	ENSMUSG00000058927.7	2031.13	0.436857	0.255237	2.90296	0.088417	0.999986
Fam20a	208659	FAM20A, golgi associated secretory pathway pseudokinase	ENSMUSG00000020614.14	25.8727	-1.13166	0.658141	2.90132	0.0885071	0.999986
NA	NA	NA	ENSMUSG00000101952.2	9.43036	-3.53189	1.84012	2.90103	0.088523	0.999986
NA	NA	NA	ENSMUSG00000097530.2	30.4621	-1.13565	0.657461	2.90035	0.0885603	0.999986
Bcl2a1a	12044	B cell leukemia/lymphoma 2 related protein A1a	ENSMUSG00000102037.2	16.1261	2.29509	1.1606	2.90012	0.0885729	0.999986
Spata5l1	214616	spermatogenesis associated 5-like 1	ENSMUSG00000118663.1	301.646	0.533488	0.311569	2.89948	0.088608	0.999986
Rarg	19411	retinoic acid receptor, gamma	ENSMUSG00000001288.16	269.319	-1.12858	0.607217	2.89651	0.0887716	0.999986
Rnf152	320311	ring finger protein 152	ENSMUSG00000047496.7	3.7914	-3.69394	2.0782	2.89578	0.0888117	0.999986
Bbc3	170770	BCL2 binding component 3	ENSMUSG00000002083.14	551.994	-0.687642	0.393723	2.89298	0.0889664	0.999986
Pogk	71592	pogo transposable element with KRAB domain	ENSMUSG00000040596.16	235.334	0.951083	0.528756	2.89249	0.0889933	0.999986
Mboat1	218121	membrane bound O-acyltransferase domain containing 1	ENSMUSG00000038732.16	460.208	-0.961299	0.528989	2.8919	0.089026	0.999986
Slc5a3	53881	solute carrier family 5 (inositol transporters), member 3	ENSMUSG00000089774.3	542.545	-0.732712	0.417329	2.89149	0.0890486	0.999986
Ppfibp2	19024	PTPRF interacting protein, binding protein 2 (liprin beta 2)	ENSMUSG00000036528.17	426.592	0.655809	0.377898	2.88785	0.0892502	0.999986
Galnt10	171212	polypeptide N-acetylgalactosaminyltransferase 10	ENSMUSG00000020520.15	2187.65	-0.473134	0.276438	2.8867	0.0893138	0.999986
NA	NA	NA	ENSMUSG00000075014.2	45.7359	1.68881	0.873651	2.88352	0.08949	0.999986
Mcemp1	69189	mast cell expressed membrane protein 1	ENSMUSG00000013974.4	136.188	0.996643	0.556144	2.88316	0.0895101	0.999986
Bmt2	101148	base methyltransferase of 25S rRNA 2	ENSMUSG00000042742.8	2919.64	-0.56306	0.326488	2.88009	0.0896808	0.999986
Zfp397	69256	zinc finger protein 397	ENSMUSG00000024276.8	705.92	0.435893	0.256164	2.87981	0.0896964	0.999986
Hacd4	66775	3-hydroxyacyl-CoA dehydratase 4	ENSMUSG00000028497.13	1814.22	-1.00263	0.544359	2.87972	0.0897016	0.999986
Trp53rka	381406	transformation related protein 53 regulating kinase A	ENSMUSG00000039725.7	891.539	0.591063	0.342517	2.87934	0.0897228	0.999986
NA	NA	NA	ENSMUSG00000107142.2	8.9538	-2.64018	1.45069	2.8782	0.0897863	0.999986
Riox2	67014	ribosomal oxygenase 2	ENSMUSG00000022724.16	1215.73	0.569036	0.330276	2.87745	0.0898279	0.999986
Npcd	504193	neuronal pentraxin chromo domain	ENSMUSG00000089837.10	38.7595	-2.06828	1.0467	2.87334	0.0900579	0.999986
Sec14l1	74136	SEC14-like lipid binding 1	ENSMUSG00000020823.17	2098.77	-0.494919	0.289352	2.87223	0.09012	0.999986
Klf7	93691	Kruppel-like factor 7 (ubiquitous)	ENSMUSG00000025959.14	204.304	0.668483	0.388422	2.87087	0.0901963	0.999986
AI467606	101602	expressed sequence AI467606	ENSMUSG00000045165.7	2055.12	-0.607286	0.351448	2.86428	0.0905665	0.999986
Ceacam19	319930	carcinoembryonic antigen-related cell adhesion molecule 19	ENSMUSG00000049848.8	175.177	-1.0234	0.568503	2.86384	0.0905908	0.999986
Prpf4b	19134	pre-mRNA processing factor 4B	ENSMUSG00000021413.10	1045.03	0.416113	0.245352	2.86183	0.0907045	0.999986
Rsad1	237926	radical S-adenosyl methionine domain containing 1	ENSMUSG00000039096.11	81.7584	1.00095	0.568591	2.86119	0.0907402	0.999986
Ttc21a	74052	tetratricopeptide repeat domain 21A	ENSMUSG00000032514.12	5.09804	-3.37796	1.89438	2.85931	0.0908466	0.999986
Rad54l	19366	RAD54 like (S. cerevisiae)	ENSMUSG00000028702.16	725.083	-1.19742	0.632571	2.8584	0.0908977	0.999986
Micall1	27008	microtubule associated monooxygenase, calponin and LIM domain containing -like 1	ENSMUSG00000033039.11	568.905	0.574932	0.335539	2.85742	0.0909534	0.999986
NA	NA	NA	ENSMUSG00000115837.2	8.11611	4.20902	1.90256	2.85274	0.0912181	0.999986
NA	NA	NA	ENSMUSG00000114554.2	3.22172	-3.81727	2.1434	2.85013	0.0913666	0.999986
Xlr4c	72891	X-linked lymphocyte-regulated 4C	ENSMUSG00000031362.18	37.1246	-1.13723	0.65297	2.84852	0.0914583	0.999986
Ndc80	67052	NDC80 kinetochore complex component	ENSMUSG00000024056.11	1396.65	-1.45306	0.733222	2.84836	0.0914674	0.999986
Ppfia4	68507	protein tyrosine phosphatase, receptor type, f polypeptide (PTPRF), interacting protein (liprin), alpha 4	ENSMUSG00000026458.14	295.742	-0.51745	0.305194	2.84745	0.0915191	0.999986
Foxm1	14235	forkhead box M1	ENSMUSG00000001517.15	884.033	-1.44253	0.730179	2.84659	0.0915681	0.999986
Lamb2	16779	laminin, beta 2	ENSMUSG00000052911.10	109.129	-1.07166	0.597946	2.84628	0.0915859	0.999986
Kctd7	212919	potassium channel tetramerisation domain containing 7	ENSMUSG00000034110.9	421.448	-0.582888	0.341122	2.84478	0.0916709	0.999986
Marveld2	218518	MARVEL (membrane-associating) domain containing 2	ENSMUSG00000021636.16	12.9806	-1.68978	0.962812	2.83968	0.0919623	0.999986
Exoc6	107371	exocyst complex component 6	ENSMUSG00000053799.9	944.907	-0.453649	0.267916	2.83959	0.0919675	0.999986
NA	NA	NA	ENSMUSG00000105285.2	15.0136	1.48362	0.860322	2.83582	0.0921839	0.999986
Mat2a	232087	methionine adenosyltransferase II, alpha	ENSMUSG00000053907.11	6020.1	0.664266	0.382878	2.83563	0.0921945	0.999986
Itgb2l	16415	integrin beta 2-like	ENSMUSG00000000157.17	154.133	1.48984	0.767193	2.83456	0.0922558	0.999986
NA	NA	NA	ENSMUSG00000104708.2	12.0707	-1.75572	1.00712	2.83435	0.0922683	0.999986
Adgrg3	54672	adhesion G protein-coupled receptor G3	ENSMUSG00000060470.8	103.748	0.969442	0.55169	2.8292	0.0925643	0.999986
Prkaa2	108079	protein kinase, AMP-activated, alpha 2 catalytic subunit	ENSMUSG00000028518.9	8.553	2.14596	1.20397	2.82861	0.0925987	0.999986
Tspan32	27027	tetraspanin 32	ENSMUSG00000000244.18	1295.18	-0.871049	0.488139	2.82843	0.0926087	0.999986
Gm21092	100861634	cadherin 11 pseudogene	ENSMUSG00000095403.9	67.5759	0.903163	0.525052	2.82544	0.0927815	0.999986
NA	NA	NA	ENSMUSG00000104121.2	56.4468	-1.39166	0.763748	2.82316	0.0929134	0.999986
Gm9958	791294	predicted gene 9958	ENSMUSG00000054945.5	24.9307	1.30634	0.7513	2.82065	0.0930588	0.999986
Brip1os	74038	BRCA1 interacting protein C-terminal helicase 1, opposite strand	ENSMUSG00000085208.4	1018.3	-0.525903	0.309729	2.82026	0.0930815	0.999986
B3gnt3	72297	UDP-GlcNAc:betaGal beta-1,3-N-acetylglucosaminyltransferase 3	ENSMUSG00000031803.9	3298.72	-0.579351	0.338872	2.81578	0.0933416	0.999986
Fyco1	17281	FYVE and coiled-coil domain containing 1	ENSMUSG00000025241.17	479.352	0.487593	0.28902	2.81565	0.093349	0.999986
Mtmr4	170749	myotubularin related protein 4	ENSMUSG00000018401.18	897.773	-0.479472	0.284065	2.81099	0.0936204	0.999986
Nt5dc3	103466	5'-nucleotidase domain containing 3	ENSMUSG00000054027.9	54.1777	0.813553	0.482446	2.81047	0.093651	0.999986
Aldoc	11676	aldolase C, fructose-bisphosphate	ENSMUSG00000017390.16	2138.78	-1.42476	0.724328	2.8101	0.0936723	0.999986
Wdr77	70465	WD repeat domain 77	ENSMUSG00000000561.15	1468.34	0.758242	0.433804	2.80825	0.0937807	0.999986
Tmem268	230279	transmembrane protein 268	ENSMUSG00000045917.18	406.413	0.503109	0.298549	2.8074	0.0938306	0.999986
Ahctf1	226747	AT hook containing transcription factor 1	ENSMUSG00000026491.14	415.119	0.506027	0.300327	2.80532	0.0939518	0.999986
NA	NA	NA	ENSMUSG00000118012.2	5340.56	-0.936297	0.518905	2.80515	0.0939621	0.999986
9930111J21Rik1	667214	RIKEN cDNA 9930111J21 gene 1	ENSMUSG00000069893.11	1259.6	-0.817708	0.463875	2.80475	0.0939856	0.999986
Ccnt2	72949	cyclin T2	ENSMUSG00000026349.15	1097.28	0.609441	0.356473	2.80332	0.0940691	0.999986
Grwd1	101612	glutamate-rich WD repeat containing 1	ENSMUSG00000053801.19	1025.09	0.795583	0.453661	2.80175	0.0941618	0.999986
NA	NA	NA	ENSMUSG00000061331.6	86.9719	0.899203	0.521766	2.79769	0.0944002	0.999986
Crebrf	77128	CREB3 regulatory factor	ENSMUSG00000048249.15	1279.93	-0.578227	0.339929	2.79465	0.0945796	0.999986
Dusp1	19252	dual specificity phosphatase 1	ENSMUSG00000024190.8	11540.5	0.541894	0.319168	2.79453	0.0945867	0.999986
Fus	233908	fused in sarcoma	ENSMUSG00000030795.19	830.423	0.476152	0.283123	2.79211	0.0947295	0.999986
Prrg1	546336	proline rich Gla (G-carboxyglutamic acid) 1	ENSMUSG00000047996.17	19.4694	-1.40064	0.815071	2.79119	0.0947838	0.999986
Gramd1c	207798	GRAM domain containing 1C	ENSMUSG00000036292.15	23.0058	-1.30133	0.75937	2.78719	0.0950206	0.999986
Acox3	80911	acyl-Coenzyme A oxidase 3, pristanoyl	ENSMUSG00000029098.18	3160.17	-0.435777	0.259644	2.78678	0.0950451	0.999986
Spire1	68166	spire type actin nucleation factor 1	ENSMUSG00000024533.18	603.815	0.694239	0.403986	2.78617	0.0950811	0.999986
Rhou	69581	ras homolog family member U	ENSMUSG00000039960.6	23.5271	2.01449	1.07318	2.78251	0.0952987	0.999986
Med13	327987	mediator complex subunit 13	ENSMUSG00000034297.15	214.338	-0.745872	0.435721	2.78182	0.0953397	0.999986
F2rl3	14065	coagulation factor II (thrombin) receptor-like 3	ENSMUSG00000050147.10	5.80595	2.985	1.63492	2.78063	0.0954108	0.999986
NA	NA	NA	ENSMUSG00000106411.2	42.1359	0.957036	0.566243	2.78058	0.0954135	0.999986
Serinc3	26943	serine incorporator 3	ENSMUSG00000017707.10	30681.5	-0.553288	0.326296	2.77959	0.0954723	0.999986
Dlg3	53310	discs large MAGUK scaffold protein 3	ENSMUSG00000000881.13	73.9885	0.884714	0.518073	2.77741	0.0956027	0.999986
Fbln5	23876	fibulin 5	ENSMUSG00000021186.10	47.6324	-1.33998	0.745472	2.77725	0.0956125	0.999986
NA	NA	NA	ENSMUSG00000092395.2	93.9705	-0.945585	0.546214	2.77342	0.095841	0.999986
Rnf144b	218215	ring finger protein 144B	ENSMUSG00000038068.16	227.485	-0.511488	0.306356	2.77134	0.0959657	0.999986
Gtse1	29870	G two S phase expressed protein 1	ENSMUSG00000022385.12	827.438	-1.26295	0.66718	2.76953	0.0960743	0.999986
Aen	68048	apoptosis enhancing nuclease	ENSMUSG00000030609.19	934.213	0.557417	0.330182	2.76863	0.0961287	0.999986
Slamf6	30925	SLAM family member 6	ENSMUSG00000015314.11	44.5988	1.65054	0.871747	2.76852	0.0961353	0.999986
Wee1	22390	WEE 1 homolog 1 (S. pombe)	ENSMUSG00000031016.10	532.118	-0.630094	0.37148	2.76213	0.0965198	0.999986
Rpl3-ps1	100043000	ribosomal protein L3, pseudogene 1	ENSMUSG00000084349.4	5.9568	4.15228	2.0176	2.75796	0.0967715	0.999986
Mknk2	17347	MAP kinase-interacting serine/threonine kinase 2	ENSMUSG00000020190.14	5141.63	-0.438993	0.262803	2.75676	0.0968444	0.999986
Irs2	384783	insulin receptor substrate 2	ENSMUSG00000038894.8	749.712	0.80341	0.461562	2.75577	0.0969041	0.999986
Rgs1	50778	regulator of G-protein signaling 1	ENSMUSG00000026358.14	2631.57	0.928821	0.51975	2.75491	0.0969561	0.999986
Rbl1	19650	RB transcriptional corepressor like 1	ENSMUSG00000027641.14	767.178	-0.837551	0.478661	2.75181	0.0971447	0.999986
Prr18	320111	proline rich 18	ENSMUSG00000055945.9	2.32393	4.71714	2.85473	2.75144	0.0971671	0.999986
Tlr7	170743	toll-like receptor 7	ENSMUSG00000044583.14	2127.88	-0.784847	0.450921	2.75112	0.0971864	0.999986
Melk	17279	maternal embryonic leucine zipper kinase	ENSMUSG00000035683.14	851.238	-1.27496	0.673933	2.74879	0.0973281	0.999986
Larp1	73158	La ribonucleoprotein domain family, member 1	ENSMUSG00000037331.16	1204.24	0.506466	0.302673	2.74564	0.0975203	0.999986
Cdc25b	12531	cell division cycle 25B	ENSMUSG00000027330.17	2005.29	-1.07939	0.589023	2.7451	0.0975527	0.999986
NA	NA	NA	ENSMUSG00000103593.2	94.8585	0.840065	0.494205	2.74444	0.0975935	0.999986
NA	NA	NA	ENSMUSG00000085035.2	9.19523	-2.43666	1.41072	2.74215	0.0977333	0.999986
Iqgap3	404710	IQ motif containing GTPase activating protein 3	ENSMUSG00000028068.15	1145.46	-1.46661	0.749906	2.7391	0.0979198	0.999986
Pcm1	18536	pericentriolar material 1	ENSMUSG00000031592.11	310.525	0.50451	0.303453	2.73854	0.0979544	0.999986
Bysl	53414	bystin-like	ENSMUSG00000023988.9	723.946	0.539836	0.322394	2.73724	0.0980342	0.999986
Mtdh	67154	metadherin	ENSMUSG00000022255.17	3219.26	0.405255	0.244132	2.73588	0.0981175	0.999986
NA	NA	NA	ENSMUSG00000112622.2	212.057	0.809686	0.471308	2.73442	0.098207	0.999986
Nt5dc2	70021	5'-nucleotidase domain containing 2	ENSMUSG00000071547.5	7597.08	-0.651552	0.382522	2.73421	0.0982198	0.999986
NA	NA	NA	ENSMUSG00000095123.2	299.11	-0.970533	0.548758	2.73336	0.0982726	0.999986
Msrb2	76467	methionine sulfoxide reductase B2	ENSMUSG00000023094.15	467.771	-0.70917	0.416269	2.73148	0.0983883	0.999986
Gm2445	100039827	glyceraldehyde-3-phosphate dehydrogenase pseudogene	ENSMUSG00000098113.2	2.94918	-3.7141	2.23688	2.73048	0.0984496	0.999986
Rfc4	106344	replication factor C (activator 1) 4	ENSMUSG00000022881.16	542.675	-0.711409	0.417013	2.73039	0.0984555	0.999986
Tpx2	72119	TPX2, microtubule-associated	ENSMUSG00000027469.17	2435.65	-1.20372	0.642737	2.72966	0.0985	0.999986
NA	NA	NA	ENSMUSG00000107331.2	91.9561	-1.2701	0.702598	2.72898	0.098542	0.999986
Wipi1	52639	WD repeat domain, phosphoinositide interacting 1	ENSMUSG00000041895.16	374.848	-0.529053	0.317715	2.72865	0.0985627	0.999986
Ahnak2	100041194	AHNAK nucleoprotein 2	ENSMUSG00000118667.1	1336.18	0.533691	0.31899	2.72557	0.0987532	0.999986
Spef1	70997	sperm flagellar 1	ENSMUSG00000027329.10	35.7878	-1.30135	0.745871	2.72492	0.0987929	0.999986
Xist	213742	inactive X specific transcripts	ENSMUSG00000086503.5	925.352	0.678202	0.398468	2.72476	0.0988032	0.999986
Wdr13	73447	WD repeat domain 13	ENSMUSG00000031166.14	1282.51	0.43091	0.260116	2.72052	0.099066	0.999986
Tmem163	72160	transmembrane protein 163	ENSMUSG00000026347.14	60.8029	1.87022	0.949656	2.72042	0.0990722	0.999986
Zfp217	228913	zinc finger protein 217	ENSMUSG00000052056.15	117.233	-0.896157	0.522426	2.72017	0.0990872	0.999986
Lrrcc1	71710	leucine rich repeat and coiled-coil domain containing 1	ENSMUSG00000027550.15	575.323	-0.454159	0.274309	2.71916	0.0991502	0.999986
Bub1	12235	BUB1, mitotic checkpoint serine/threonine kinase	ENSMUSG00000027379.14	1502.3	-1.36109	0.710345	2.71548	0.0993788	0.999986
Gpm6b	14758	glycoprotein m6b	ENSMUSG00000031342.18	7.78629	-2.51884	1.44695	2.71441	0.0994456	0.999986
Ttc19	72795	tetratricopeptide repeat domain 19	ENSMUSG00000042298.19	329.53	0.67552	0.4005	2.71439	0.0994467	0.999986
Cthrc1	68588	collagen triple helix repeat containing 1	ENSMUSG00000054196.8	5.5602	-3.89369	2.01166	2.71127	0.0996413	0.999986
Kif11	16551	kinesin family member 11	ENSMUSG00000012443.5	1972	-1.3104	0.689317	2.70769	0.0998655	0.999986
Sulf1	240725	sulfatase 1	ENSMUSG00000016918.16	7.86348	-3.35922	1.6207	2.70427	0.10008	0.999986
Arsb	11881	arylsulfatase B	ENSMUSG00000042082.8	1050.69	-0.907231	0.515206	2.7003	0.10033	0.999986
Serpinb8	20725	serine (or cysteine) peptidase inhibitor, clade B, member 8	ENSMUSG00000026315.14	1769.44	0.422943	0.256291	2.6994	0.100386	0.999986
Cacna1a	12286	calcium channel, voltage-dependent, P/Q type, alpha 1A subunit	ENSMUSG00000034656.19	138.831	1.16417	0.646243	2.69913	0.100403	0.999986
NA	NA	NA	ENSMUSG00000099478.2	27.8414	1.18081	0.699249	2.69895	0.100414	0.999986
Fam171a1	269233	family with sequence similarity 171, member A1	ENSMUSG00000050530.15	32.8454	-0.968667	0.587106	2.69491	0.100669	0.999986
Zfp131	72465	zinc finger protein 131	ENSMUSG00000094870.9	574.588	-0.449067	0.272537	2.69431	0.100707	0.999986
Arid5b	71371	AT rich interactive domain 5B (MRF1-like)	ENSMUSG00000019947.11	970.948	0.509667	0.307309	2.69368	0.100747	0.999986
Tmpo	21917	thymopoietin	ENSMUSG00000019961.18	4133.32	-0.813149	0.468817	2.69131	0.100897	0.999986
Gpc2	71951	glypican 2 (cerebroglycan)	ENSMUSG00000029510.16	11.2093	2.37169	1.28986	2.69105	0.100913	0.999986
Gins3	78833	GINS complex subunit 3 (Psf3 homolog)	ENSMUSG00000031669.11	482.051	-0.702171	0.415336	2.68988	0.100987	0.999986
Emb	13723	embigin	ENSMUSG00000021728.9	9611	-0.922775	0.521701	2.68772	0.101125	0.999986
Noc3l	57753	NOC3 like DNA replication regulator	ENSMUSG00000024999.8	220.842	0.756151	0.447267	2.68749	0.101139	0.999986
Ankrd37	654824	ankyrin repeat domain 37	ENSMUSG00000050914.17	1329.04	-1.13589	0.619441	2.68733	0.101149	0.999986
Nle1	217011	notchless homolog 1	ENSMUSG00000020692.15	201.452	0.843638	0.493674	2.68724	0.101155	0.999986
Zdhhc21	68268	zinc finger, DHHC domain containing 21	ENSMUSG00000028403.16	239.395	0.559188	0.338729	2.68454	0.101327	0.999986
Cdca5	67849	cell division cycle associated 5	ENSMUSG00000024791.11	644.572	-1.17827	0.640908	2.68297	0.101426	0.999986
Zfp977	637776	zinc finger protein 977	ENSMUSG00000092335.2	3.48688	3.58142	2.09895	2.6826	0.10145	0.999986
Pcdh7	54216	protocadherin 7	ENSMUSG00000029108.15	3732.47	0.627985	0.373478	2.67915	0.10167	0.999986
Dnajc16	214063	DnaJ heat shock protein family (Hsp40) member C16	ENSMUSG00000040697.11	588.272	0.470874	0.286107	2.67853	0.101709	0.999986
Sgo1	72415	shugoshin 1	ENSMUSG00000023940.15	489.626	-1.65581	0.832273	2.67728	0.10179	0.999986
Mgarp	67749	mitochondria localized glutamic acid rich protein	ENSMUSG00000037161.15	126.859	-1.93159	0.966582	2.67713	0.101799	0.999986
Pxmp4	59038	peroxisomal membrane protein 4	ENSMUSG00000000876.12	674.166	-0.561468	0.338198	2.67685	0.101817	0.999986
Tet3	194388	tet methylcytosine dioxygenase 3	ENSMUSG00000034832.16	548.441	0.542746	0.327829	2.6768	0.10182	0.999986
Hspb1	15507	heat shock protein 1	ENSMUSG00000004951.11	20.7268	-1.89681	1.03193	2.67353	0.102029	0.999986
Aurkb	20877	aurora kinase B	ENSMUSG00000020897.13	2069.43	-1.47694	0.759278	2.67349	0.102032	0.999986
Birc6	12211	baculoviral IAP repeat-containing 6	ENSMUSG00000024073.17	605.033	0.71986	0.42503	2.6734	0.102038	0.999986
Thra	21833	thyroid hormone receptor alpha	ENSMUSG00000058756.14	124.039	-0.742367	0.445628	2.67237	0.102104	0.999986
Treml4	224840	triggering receptor expressed on myeloid cells-like 4	ENSMUSG00000051682.16	104.882	0.881849	0.520461	2.67145	0.102163	0.999986
Itga5	16402	integrin alpha 5 (fibronectin receptor alpha)	ENSMUSG00000000555.9	14697.5	0.411735	0.250733	2.67085	0.102201	0.999986
Mtrr	210009	5-methyltetrahydrofolate-homocysteine methyltransferase reductase	ENSMUSG00000034617.8	570.867	0.5962	0.35855	2.66772	0.102403	0.999986
Bgn	12111	biglycan	ENSMUSG00000031375.18	63.2551	-1.22321	0.692213	2.66652	0.10248	0.999986
Sparc	20692	secreted acidic cysteine rich glycoprotein	ENSMUSG00000018593.14	166.932	-1.20464	0.666662	2.66578	0.102527	0.999986
Mzb1	69816	marginal zone B and B1 cell-specific protein 1	ENSMUSG00000024353.6	13.3192	3.04763	1.67702	2.66286	0.102716	0.999986
Chil1	12654	chitinase-like 1	ENSMUSG00000064246.11	221.666	1.5667	0.808845	2.66267	0.102728	0.999986
Pafah2	100163	platelet-activating factor acetylhydrolase 2	ENSMUSG00000037366.15	486.005	-0.423323	0.25898	2.66233	0.10275	0.999986
Kctd12b	207474	potassium channel tetramerisation domain containing 12b	ENSMUSG00000041633.15	202.902	-0.603041	0.365717	2.66047	0.10287	0.999986
Rai14	75646	retinoic acid induced 14	ENSMUSG00000022246.15	689.241	0.844876	0.490158	2.6569	0.103101	0.999986
Pdgfrb	18596	platelet derived growth factor receptor, beta polypeptide	ENSMUSG00000024620.12	68.6835	-1.20466	0.690436	2.65507	0.10322	0.999986
Klhl17	231003	kelch-like 17	ENSMUSG00002076083.1	684.879	0.401268	0.245959	2.65331	0.103334	0.999986
NA	NA	NA	ENSMUSG00000116358.2	351.295	-1.37273	0.729139	2.65314	0.103346	0.999986
Cep89	72140	centrosomal protein 89	ENSMUSG00000023072.15	685.709	-0.703757	0.418036	2.65052	0.103516	0.999986
Zfp729a	212281	zinc finger protein 729a	ENSMUSG00000021510.12	199.219	-0.58111	0.354229	2.64978	0.103564	0.999986
Rassf5	54354	Ras association (RalGDS/AF-6) domain family member 5	ENSMUSG00000026430.17	1957.77	-0.653088	0.389491	2.64949	0.103583	0.999986
Ccdc17	622665	coiled-coil domain containing 17	ENSMUSG00000034035.19	82.9858	0.700563	0.4275	2.64861	0.103641	0.999986
Osbp	76303	oxysterol binding protein	ENSMUSG00000024687.12	770.148	-0.479545	0.292567	2.64763	0.103704	0.999986
Ptpn18	19253	protein tyrosine phosphatase, non-receptor type 18	ENSMUSG00000026126.16	995.591	-0.667371	0.398316	2.64391	0.103947	0.999986
Haus4	219072	HAUS augmin-like complex, subunit 4	ENSMUSG00000022177.10	543.112	-0.56056	0.339969	2.64349	0.103975	0.999986
Dnajb14	70604	DnaJ heat shock protein family (Hsp40) member B14	ENSMUSG00000074212.8	1666.84	-0.445274	0.272161	2.64346	0.103977	0.999986
1110065P20Rik	68920	RIKEN cDNA 1110065P20 gene	ENSMUSG00000078570.11	262.474	0.616059	0.373392	2.64234	0.10405	0.999986
NA	NA	NA	ENSMUSG00000101111.2	7791.21	0.778284	0.453698	2.64146	0.104108	0.999986
Ccdc86	108673	coiled-coil domain containing 86	ENSMUSG00000024732.8	1702.13	0.457849	0.279857	2.63748	0.104369	0.999986
9530077C05Rik	68283	RIKEN cDNA 9530077C05 gene	ENSMUSG00000036411.11	9.94358	-1.6791	1.01453	2.63595	0.10447	0.999986
Nsmf	56876	NMDA receptor synaptonuclear signaling and neuronal migration factor	ENSMUSG00000006476.20	406.849	0.434416	0.267085	2.63557	0.104494	0.999986
Ect2	13605	ect2 oncogene	ENSMUSG00000027699.20	1449.61	-1.27829	0.684188	2.63509	0.104526	0.999986
Lrp11	237253	low density lipoprotein receptor-related protein 11	ENSMUSG00000019796.13	211.739	0.624786	0.37966	2.6345	0.104565	0.999986
COX2	17709	cytochrome c oxidase subunit II	ENSMUSG00000064354.1	5737.36	0.719002	0.424546	2.63447	0.104567	0.999986
Nipal3	74552	NIPA-like domain containing 3	ENSMUSG00000028803.19	215.974	-0.713047	0.428688	2.63383	0.104609	0.999986
Atp2a3	53313	ATPase, Ca++ transporting, ubiquitous	ENSMUSG00000020788.16	1470.71	-1.00381	0.565366	2.63006	0.104858	0.999986
Lrp8	16975	low density lipoprotein receptor-related protein 8, apolipoprotein e receptor	ENSMUSG00000028613.16	333.145	0.760029	0.451488	2.62949	0.104895	0.999986
Pagr1a	67278	PAXIP1 associated glutamate rich protein 1A	ENSMUSG00000107068.2	1083.96	-0.590186	0.3567	2.62902	0.104926	0.999986
NA	NA	NA	ENSMUSG00000086291.2	86.2616	-0.790933	0.478805	2.62863	0.104953	0.999986
Ecsit	26940	ECSIT signalling integrator	ENSMUSG00000066839.13	410.513	0.50207	0.307525	2.62853	0.104959	0.999986
NA	NA	NA	ENSMUSG00000086425.8	17.9109	1.72477	1.00923	2.62638	0.105101	0.999986
Polh	80905	polymerase (DNA directed), eta (RAD 30 related)	ENSMUSG00000023953.10	130.676	-0.701481	0.426142	2.62622	0.105112	0.999986
Serpinh1	12406	serine (or cysteine) peptidase inhibitor, clade H, member 1	ENSMUSG00000070436.13	290.538	-1.07027	0.604975	2.62381	0.105272	0.999986
Cdca2	108912	cell division cycle associated 2	ENSMUSG00000048922.19	860.452	-1.37171	0.725736	2.62357	0.105287	0.999986
Dhrs1	52585	dehydrogenase/reductase (SDR family) member 1	ENSMUSG00000002332.17	1981.44	-0.499969	0.305194	2.62321	0.105311	0.999986
Cxcr2	12765	chemokine (C-X-C motif) receptor 2	ENSMUSG00000026180.9	172.624	1.59081	0.820769	2.62197	0.105394	0.999986
Prag1	244418	PEAK1 related kinase activating pseudokinase 1	ENSMUSG00000050271.13	466.855	1.02373	0.580084	2.62046	0.105494	0.999986
NA	NA	NA	ENSMUSG00000085725.3	6.95581	-2.92561	1.5992	2.61921	0.105577	0.999986
Agmo	319660	alkylglycerol monooxygenase	ENSMUSG00000050103.19	41.6973	-1.21329	0.710686	2.61881	0.105604	0.999986
Rrm1	20133	ribonucleotide reductase M1	ENSMUSG00000030978.11	3742.47	-0.743386	0.439141	2.61835	0.105634	0.999986
Stag3	50878	stromal antigen 3	ENSMUSG00000036928.15	15.2944	-1.94498	1.07467	2.61794	0.105662	0.999986
1700037C18Rik	73261	RIKEN cDNA 1700037C18 gene	ENSMUSG00000005983.16	94.8042	0.657355	0.404173	2.61499	0.105858	0.999986
Gm4925	237433	predicted gene 4925	ENSMUSG00000069540.5	7.37351	2.18456	1.26322	2.61283	0.106003	0.999986
Mcm10	70024	minichromosome maintenance 10 replication initiation factor	ENSMUSG00000026669.15	717.745	-1.66397	0.842266	2.61127	0.106107	0.999986
Fgf11	14166	fibroblast growth factor 11	ENSMUSG00000042826.14	97.235	-1.33852	0.74045	2.61013	0.106183	0.999986
4933407K13Rik	74396	RIKEN cDNA 4933407K13 gene	ENSMUSG00000087396.8	52.7245	1.19652	0.691204	2.60941	0.106231	0.999986
Kif21b	16565	kinesin family member 21B	ENSMUSG00000041642.19	202.338	-0.503146	0.3108	2.60859	0.106286	0.999986
Gm9920	100503794	predicted gene 9920	ENSMUSG00000053749.13	42.2767	-1.19439	0.702341	2.60735	0.106369	0.999986
NA	NA	NA	ENSMUSG00000068466.7	4.35413	-2.84595	1.70788	2.60613	0.106451	0.999986
Il1r1	16177	interleukin 1 receptor, type I	ENSMUSG00000026072.13	38.4912	-1.36636	0.780517	2.60317	0.10665	0.999986
Rrs1	59014	ribosome biogenesis regulator 1	ENSMUSG00000061024.9	902.2	0.740733	0.440515	2.60252	0.106694	0.999986
Rab44	442827	RAB44, member RAS oncogene family	ENSMUSG00000064147.8	121.169	1.40186	0.752808	2.60147	0.106765	0.999986
Mrps6	121022	mitochondrial ribosomal protein S6	ENSMUSG00000039680.11	1696.83	-0.570289	0.346917	2.6009	0.106803	0.999986
Runx3	12399	runt related transcription factor 3	ENSMUSG00000070691.11	71.7732	-0.980026	0.583145	2.59883	0.106943	0.999986
NA	NA	NA	ENSMUSG00000097792.3	8.68552	-2.05246	1.19895	2.5988	0.106945	0.999986
Tmem156	243025	transmembrane protein 156	ENSMUSG00000037913.13	137.901	-1.05884	0.61189	2.59793	0.107003	0.999986
Igf1	16000	insulin-like growth factor 1	ENSMUSG00000020053.19	16188.1	0.717742	0.426904	2.59735	0.107043	0.999986
Rhof	23912	ras homolog family member F (in filopodia)	ENSMUSG00000029449.12	388.181	-1.042	0.591819	2.59622	0.107119	0.999986
Slc9a3r2	65962	solute carrier family 9 (sodium/hydrogen exchanger), member 3 regulator 2	ENSMUSG00000002504.16	64.4577	-1.12905	0.663511	2.59342	0.107309	0.999986
Ublcp1	79560	ubiquitin-like domain containing CTD phosphatase 1	ENSMUSG00000041231.16	320.444	0.605279	0.37005	2.58917	0.107597	0.999986
Plec	18810	plectin	ENSMUSG00000022565.16	9502.98	0.569581	0.346705	2.58887	0.107617	0.999986
Kif22	110033	kinesin family member 22	ENSMUSG00000030677.9	2462.04	-1.35294	0.718357	2.58802	0.107675	0.999986
Col19a1	12823	collagen, type XIX, alpha 1	ENSMUSG00000026141.14	6.33645	2.29921	1.35376	2.58721	0.10773	0.999986
Cdkn1c	12577	cyclin-dependent kinase inhibitor 1C (P57)	ENSMUSG00000037664.14	581.458	-0.472902	0.29216	2.58675	0.107761	0.999986
Slc25a14	20523	solute carrier family 25 (mitochondrial carrier, brain), member 14	ENSMUSG00000031105.17	268.329	-0.493545	0.305706	2.58605	0.107809	0.999986
Pax5	18507	paired box 5	ENSMUSG00000014030.16	3.48181	3.37116	2.1203	2.58328	0.107998	0.999986
Spata2l	78779	spermatogenesis associated 2-like	ENSMUSG00000033594.12	657.051	-0.447533	0.277154	2.58243	0.108055	0.999986
Gas6	14456	growth arrest specific 6	ENSMUSG00000031451.7	4804.69	-0.412782	0.255676	2.58048	0.108189	0.999986
Mpeg1	17476	macrophage expressed gene 1	ENSMUSG00000046805.11	4139.2	-0.447528	0.27656	2.5787	0.10831	0.999986
Tmem42	66079	transmembrane protein 42	ENSMUSG00000066233.7	386.827	0.597554	0.365943	2.57824	0.108342	0.999986
Ralgapa2	241694	Ral GTPase activating protein, alpha subunit 2 (catalytic)	ENSMUSG00000037110.21	601.388	0.65902	0.399578	2.57425	0.108615	0.999986
Rtel1	269400	regulator of telomere elongation helicase 1	ENSMUSG00000038685.19	418.557	-0.606371	0.371047	2.57382	0.108645	0.999986
Rab11fip5	52055	RAB11 family interacting protein 5 (class I)	ENSMUSG00000051343.12	3025.61	-0.498311	0.3069	2.57257	0.108731	0.999986
Nudt12	67993	nudix (nucleoside diphosphate linked moiety X)-type motif 12	ENSMUSG00000024228.13	82.5919	-0.728477	0.449695	2.57243	0.108741	0.999986
G0s2	14373	G0/G1 switch gene 2	ENSMUSG00000009633.4	16.8499	2.07306	1.16358	2.57204	0.108768	0.999986
Bsn	12217	bassoon	ENSMUSG00000032589.15	102	-0.651511	0.403528	2.57164	0.108795	0.999986
Spc25	66442	SPC25, NDC80 kinetochore complex component, homolog (S. cerevisiae)	ENSMUSG00000005233.17	1341.23	-1.09602	0.61307	2.56929	0.108957	0.999986
Gpd2	14571	glycerol phosphate dehydrogenase 2, mitochondrial	ENSMUSG00000026827.13	1182.58	0.876199	0.510381	2.56744	0.109084	0.999986
Pola2	18969	polymerase (DNA directed), alpha 2	ENSMUSG00000024833.16	923.704	-0.60612	0.369901	2.56714	0.109105	0.999986
Fbxl20	72194	F-box and leucine-rich repeat protein 20	ENSMUSG00000020883.19	1060.15	-0.401021	0.249656	2.56576	0.1092	0.999986
Gm6377	622976	predicted gene 6377	ENSMUSG00000048621.4	187.767	0.649335	0.398997	2.56283	0.109402	0.999986
Tubb3	22152	tubulin, beta 3 class III	ENSMUSG00000062380.5	13.0858	-3.33529	1.64	2.56174	0.109478	0.999986
NA	NA	NA	ENSMUSG00000111171.2	54.2767	-0.853353	0.525844	2.5593	0.109647	0.999986
Gm31593	102633868	predicted gene, 31593	ENSMUSG00000052291.9	43.9072	0.941846	0.577592	2.55928	0.109648	0.999986
NA	NA	NA	ENSMUSG00000105347.2	2.48228	3.843	2.36521	2.55904	0.109665	0.999986
Fbxl14	101358	F-box and leucine-rich repeat protein 14	ENSMUSG00000030019.7	462.008	-0.47349	0.294337	2.55841	0.109709	0.999986
Cdk1	12534	cyclin-dependent kinase 1	ENSMUSG00000019942.14	1628.4	-1.21391	0.664839	2.55622	0.109861	0.999986
Plaat3	225845	phospholipase A and acyltransferase 3	ENSMUSG00000060675.14	219.528	0.762212	0.461015	2.55611	0.109868	0.999986
Amd2	100041585	S-adenosylmethionine decarboxylase 2	ENSMUSG00000063953.4	8.98267	3.85152	1.8133	2.55606	0.109872	0.999986
Ccn4	22402	cellular communication network factor 4	ENSMUSG00000005124.11	13.4544	-1.53666	0.93128	2.5548	0.10996	0.999986
Gm13710	672763	predicted gene 13710	ENSMUSG00000087362.8	26.9986	-1.39157	0.82299	2.55269	0.110107	0.999986
Ero1a	50527	endoplasmic reticulum oxidoreductase 1 alpha	ENSMUSG00000021831.10	7185.06	-0.916693	0.530319	2.55145	0.110193	0.999986
Aven	74268	apoptosis, caspase activation inhibitor	ENSMUSG00000003604.15	354.251	0.435122	0.27212	2.5481	0.110427	0.999986
Wdr45	54636	WD repeat domain 45	ENSMUSG00000039382.13	1291.12	-0.547997	0.33776	2.54653	0.110537	0.999986
Vegfa	22339	vascular endothelial growth factor A	ENSMUSG00000023951.19	5169.88	0.598056	0.365628	2.54593	0.110579	0.999986
Rcl1	59028	RNA terminal phosphate cyclase-like 1	ENSMUSG00000024785.8	542.862	0.654979	0.399862	2.54153	0.110887	0.999986
Lca5l	385668	Leber congenital amaurosis 5-like	ENSMUSG00000045275.18	3.80979	-3.90031	2.15361	2.53863	0.111091	0.999986
Sardh	192166	sarcosine dehydrogenase	ENSMUSG00000009614.17	5.2105	3.1506	1.75828	2.5376	0.111163	0.999986
Wdsub1	72137	WD repeat, SAM and U-box domain containing 1	ENSMUSG00000026988.16	411.644	0.595882	0.367532	2.53728	0.111186	0.999986
Il1rn	16181	interleukin 1 receptor antagonist	ENSMUSG00000026981.16	2888.38	0.543028	0.335029	2.53574	0.111294	0.999986
NA	NA	NA	ENSMUSG00000102824.2	19.52	2.57288	1.27672	2.53509	0.111341	0.999986
Ppid	67738	peptidylprolyl isomerase D (cyclophilin D)	ENSMUSG00000027804.14	729.742	0.493096	0.306945	2.53299	0.111489	0.999986
Nsl1	381318	NSL1, MIS12 kinetochore complex component	ENSMUSG00000062510.13	730.028	-1.30513	0.707332	2.53296	0.111491	0.999986
A930037H05Rik	78439	RIKEN cDNA A930037H05 gene	ENSMUSG00000109408.2	33.7702	1.56595	0.877266	2.53203	0.111557	0.999986
Syncrip	56403	synaptotagmin binding, cytoplasmic RNA interacting protein	ENSMUSG00000032423.13	1427.23	0.540487	0.334327	2.53072	0.111649	0.999986
Hmgn5	50887	high-mobility group nucleosome binding domain 5	ENSMUSG00000031245.9	303.789	-0.782915	0.472208	2.53065	0.111654	0.999986
Map2k3os	24082	mitogen-activated protein kinase kinase 3, opposite strand	ENSMUSG00000042549.11	245.304	0.740127	0.450494	2.52959	0.11173	0.999986
NA	NA	NA	ENSMUSG00000113010.2	31.8821	-1.08322	0.672074	2.52668	0.111936	0.999986
4933404O12Rik	66752	RIKEN cDNA 4933404O12 gene	ENSMUSG00000097908.8	70.7797	-1.29006	0.736188	2.52319	0.112184	0.999986
Tmem25	71687	transmembrane protein 25	ENSMUSG00000002032.18	87.2434	-1.33807	0.754077	2.52098	0.11234	0.999986
Suv39h1	20937	suppressor of variegation 3-9 1	ENSMUSG00000039231.19	1235.96	-0.622395	0.381854	2.52035	0.112385	0.999986
Tmcc3	319880	transmembrane and coiled coil domains 3	ENSMUSG00000020023.19	644.249	0.560813	0.347614	2.51944	0.112451	0.999986
Aldh1l2	216188	aldehyde dehydrogenase 1 family, member L2	ENSMUSG00000020256.15	20.8421	-1.15806	0.724376	2.51918	0.112469	0.999986
NA	NA	NA	ENSMUSG00000103553.2	2.22758	4.62243	2.9082	2.51852	0.112516	0.999986
Abca13	268379	ATP-binding cassette, sub-family A (ABC1), member 13	ENSMUSG00000004668.15	14.0297	1.69442	1.00942	2.51666	0.112649	0.999986
Eef1e1	66143	eukaryotic translation elongation factor 1 epsilon 1	ENSMUSG00000001707.9	636.229	0.737391	0.446191	2.51627	0.112677	0.999986
Taf9	108143	TATA-box binding protein associated factor 9	ENSMUSG00000052293.15	132.497	-0.796155	0.486812	2.5147	0.112789	0.999986
Plekhh1	211945	pleckstrin homology domain containing, family H (with MyTH4 domain) member 1	ENSMUSG00000060716.8	7.98817	-2.55742	1.452	2.51282	0.112924	0.999986
Tigar	319801	Trp53 induced glycolysis regulatory phosphatase	ENSMUSG00000038028.10	253.458	0.644291	0.39841	2.51269	0.112933	0.999986
NA	NA	NA	ENSMUSG00000090093.9	51.8646	1.32741	0.764868	2.51198	0.112984	0.999986
Ttll5	320244	tubulin tyrosine ligase-like family, member 5	ENSMUSG00000012609.20	185.284	-0.59236	0.370078	2.51122	0.113039	0.999986
Ift46	76568	intraflagellar transport 46	ENSMUSG00000002031.14	735.35	-0.478654	0.29962	2.5104	0.113097	0.999986
Ifnar1	15975	interferon (alpha and beta) receptor 1	ENSMUSG00000022967.14	8038	0.475964	0.29711	2.50988	0.113135	0.999986
Nop14	75416	NOP14 nucleolar protein	ENSMUSG00000036693.13	812.119	0.530542	0.330342	2.50917	0.113186	0.999986
Sft2d2	108735	SFT2 domain containing 2	ENSMUSG00000040848.12	3366.26	-0.510532	0.317811	2.50817	0.113258	0.999986
Gmpr	66355	guanosine monophosphate reductase	ENSMUSG00000000253.14	291.537	-0.480434	0.302143	2.50811	0.113262	0.999986
Grhl1	195733	grainyhead like transcription factor 1	ENSMUSG00000020656.17	17.0522	2.37821	1.24949	2.50593	0.113419	0.999986
NA	NA	NA	ENSMUSG00000086061.8	43.0983	-1.41918	0.820359	2.50503	0.113483	0.999986
Flt1	14254	FMS-like tyrosine kinase 1	ENSMUSG00000029648.14	178.473	0.762641	0.467084	2.50384	0.113569	0.999986
Ppp3cc	19057	protein phosphatase 3, catalytic subunit, gamma isoform	ENSMUSG00000022092.12	177.344	0.940967	0.559654	2.50349	0.113594	0.999986
Ccpg1	72278	cell cycle progression 1	ENSMUSG00000034563.17	2657.9	-0.403659	0.254054	2.50234	0.113678	0.999986
Gm14760	654474	glyceraldehyde-3-phosphate dehydrogenase pseudogene	ENSMUSG00000081221.5	113.762	-0.793725	0.48808	2.50222	0.113686	0.999986
Cd24a	12484	CD24a antigen	ENSMUSG00000047139.10	330.156	-0.613451	0.380695	2.50185	0.113713	0.999986
NA	NA	NA	ENSMUSG00000099966.2	146.25	0.564553	0.355197	2.5014	0.113745	0.999986
Slc9a2	226999	solute carrier family 9 (sodium/hydrogen exchanger), member 2	ENSMUSG00000026062.13	22.2061	-1.77574	0.994886	2.50073	0.113794	0.999986
Acsl1	14081	acyl-CoA synthetase long-chain family member 1	ENSMUSG00000018796.14	2057.02	0.564064	0.349624	2.50049	0.113811	0.999986
4632404H12Rik	74034	RIKEN cDNA 4632404H12 gene	ENSMUSG00000042579.3	73.2837	0.910966	0.557174	2.49968	0.11387	0.999986
Bok	51800	BCL2-related ovarian killer	ENSMUSG00000026278.15	12.2138	-1.50741	0.940429	2.499	0.113918	0.999986
Gm14440	100503353	predicted gene 14440	ENSMUSG00000078901.9	60.9704	0.789588	0.494277	2.4985	0.113955	0.999986
Hgh1	59053	HGH1 homolog	ENSMUSG00000022554.8	302.615	0.798916	0.483248	2.49795	0.113995	0.999986
Cth	107869	cystathionase (cystathionine gamma-lyase)	ENSMUSG00000028179.13	12.0465	-2.52693	1.40359	2.49774	0.11401	0.999986
Ccng2	12452	cyclin G2	ENSMUSG00000029385.15	3839.34	-0.734068	0.44344	2.49709	0.114057	0.999986
Hpse	15442	heparanase	ENSMUSG00000035273.15	2433.81	-0.597395	0.368878	2.49606	0.114131	0.999986
Adgrl2	99633	adhesion G protein-coupled receptor L2	ENSMUSG00000028184.13	424.288	0.715838	0.43753	2.49476	0.114226	0.999986
Ap1s3	252903	adaptor-related protein complex AP-1, sigma 3	ENSMUSG00000054702.15	14.8314	-1.58974	0.96528	2.49456	0.11424	0.999986
Cdk2	12566	cyclin-dependent kinase 2	ENSMUSG00000025358.17	2105.65	-0.553383	0.343885	2.49415	0.11427	0.999986
Zan	22635	zonadhesin	ENSMUSG00000079173.12	85.2422	-1.38318	0.775622	2.49404	0.114278	0.999986
Sema3c	20348	sema domain, immunoglobulin domain (Ig), short basic domain, secreted, (semaphorin) 3C	ENSMUSG00000028780.14	133.779	0.615107	0.386353	2.49246	0.114393	0.999986
Ska1	66468	spindle and kinetochore associated complex subunit 1	ENSMUSG00000036223.17	264.531	-1.72417	0.894642	2.49189	0.114434	0.999986
Ncoa3	17979	nuclear receptor coactivator 3	ENSMUSG00000027678.18	2721.74	-0.457277	0.287216	2.49023	0.114555	0.999986
Otulinl	223433	OTU deubiquitinase with linear linkage specificity like	ENSMUSG00000056069.11	10761.2	-0.498708	0.311753	2.48935	0.114619	0.999986
Ikzf2	22779	IKAROS family zinc finger 2	ENSMUSG00000025997.14	15.3334	1.86335	1.06569	2.48917	0.114632	0.999986
Sdc3	20970	syndecan 3	ENSMUSG00000025743.15	11286.9	-0.621312	0.382496	2.48775	0.114736	0.999986
Tlcd2	380712	TLC domain containing 2	ENSMUSG00000038217.14	149.539	-0.584855	0.368257	2.48775	0.114736	0.999986
Cyp4f41-ps	77875	cytochrome P450, family 4, subfamily f, polypeptide 41 pseudogene	ENSMUSG00000024295.10	19.0546	-1.63083	0.946198	2.48265	0.115108	0.999986
NA	NA	NA	ENSMUSG00000092220.2	15.6193	-3.41693	1.63267	2.4822	0.115141	0.999986
Lpp	210126	LIM domain containing preferred translocation partner in lipoma	ENSMUSG00000033306.16	546.075	0.56768	0.354343	2.48119	0.115215	0.999986
NA	NA	NA	ENSMUSG00000104973.2	36.3208	1.18765	0.717935	2.48118	0.115216	0.999986
Polr1b	20017	polymerase (RNA) I polypeptide B	ENSMUSG00000027395.16	528.32	0.871367	0.518937	2.48117	0.115217	0.999986
NA	NA	NA	ENSMUSG00000108004.2	2.97066	3.23021	1.97747	2.47895	0.11538	0.999986
Rab11fip4	268451	RAB11 family interacting protein 4 (class II)	ENSMUSG00000017639.14	24.5224	1.4704	0.872925	2.47767	0.115473	0.999986
Cenph	26886	centromere protein H	ENSMUSG00000045273.9	244.415	-1.19442	0.678277	2.47739	0.115494	0.999986
Ephb6	13848	Eph receptor B6	ENSMUSG00000029869.8	81.5237	-0.879124	0.540827	2.47718	0.115509	0.999986
Csf2	12981	colony stimulating factor 2 (granulocyte-macrophage)	ENSMUSG00000018916.6	5.99873	2.95651	1.658	2.47696	0.115525	0.999986
Cep170b	217882	centrosomal protein 170B	ENSMUSG00000072825.12	426.243	-0.811876	0.489665	2.47668	0.115546	0.999986
NA	NA	NA	ENSMUSG00000102839.2	12.7322	-3.20468	1.78586	2.47551	0.115632	0.999986
Lsp1	16985	lymphocyte specific 1	ENSMUSG00000018819.11	11733.5	-0.954141	0.554792	2.47497	0.115672	0.999986
Braf	109880	Braf transforming gene	ENSMUSG00000002413.16	571.765	0.568701	0.355329	2.47465	0.115695	0.999986
Cdr2	12585	cerebellar degeneration-related 2	ENSMUSG00000030878.12	156.121	0.531841	0.337053	2.47463	0.115696	0.999986
BC055324	381306	cDNA sequence BC055324	ENSMUSG00000041406.15	343.853	-0.86053	0.516604	2.47258	0.115847	0.999986
Vgll3	73569	vestigial like family member 3	ENSMUSG00000091243.3	6.75357	-1.99152	1.23598	2.47173	0.11591	0.999986
COX1	17708	cytochrome c oxidase subunit I	ENSMUSG00000064351.1	16445	0.674139	0.412344	2.47155	0.115924	0.999986
Trim16	94092	tripartite motif-containing 16	ENSMUSG00000047821.17	1015.35	-0.833181	0.49823	2.47077	0.115981	0.999986
Secisbp2	75420	SECIS binding protein 2	ENSMUSG00000035139.15	546.808	0.404056	0.256936	2.46414	0.116472	0.999986
Ep300	328572	E1A binding protein p300	ENSMUSG00000055024.13	1503.97	0.434641	0.275139	2.46401	0.116481	0.999986
Bdp1	544971	B double prime 1, subunit of RNA polymerase III transcription initiation factor IIIB	ENSMUSG00000049658.14	415.53	0.644596	0.400553	2.46212	0.116621	0.999986
NA	NA	NA	ENSMUSG00000106202.2	21.7882	1.7977	1.05403	2.46146	0.11667	0.999986
Ankrd33b	67434	ankyrin repeat domain 33B	ENSMUSG00000022237.18	425.385	0.527038	0.332293	2.4607	0.116727	0.999986
Dgkd	227333	diacylglycerol kinase, delta	ENSMUSG00000070738.11	1693.44	-0.399428	0.253673	2.46011	0.116771	0.999986
Zfp740	68744	zinc finger protein 740	ENSMUSG00000046897.18	1417.54	-0.412697	0.262034	2.45783	0.11694	0.999986
Wdr6	83669	WD repeat domain 6	ENSMUSG00000066357.7	1409.58	-0.51859	0.3261	2.45691	0.117009	0.999986
Pdk2	18604	pyruvate dehydrogenase kinase, isoenzyme 2	ENSMUSG00000038967.14	660.804	-0.487572	0.308282	2.45594	0.117081	0.999986
Dtl	76843	denticleless E3 ubiquitin protein ligase	ENSMUSG00000037474.14	255.797	-1.32795	0.734696	2.45535	0.117125	0.999986
B3gnt2	53625	UDP-GlcNAc:betaGal beta-1,3-N-acetylglucosaminyltransferase 2	ENSMUSG00000051650.12	2995.28	-0.45671	0.28883	2.45488	0.11716	0.999986
Incenp	16319	inner centromere protein	ENSMUSG00000024660.10	2343.66	-0.9406	0.551394	2.45435	0.1172	0.999986
Rcan3	53902	regulator of calcineurin 3	ENSMUSG00000059713.13	492.02	-0.430091	0.273641	2.45402	0.117225	0.999986
Ago3	214150	argonaute RISC catalytic subunit 3	ENSMUSG00000028842.16	272.48	0.514011	0.325919	2.45389	0.117234	0.999986
Gtpbp6	107999	GTP binding protein 6 (putative)	ENSMUSG00000033434.16	542.853	0.395879	0.252409	2.45297	0.117303	0.999986
Pmaip1	58801	phorbol-12-myristate-13-acetate-induced protein 1	ENSMUSG00000024521.9	1362.55	-0.678059	0.417597	2.45217	0.117363	0.999986
Tnfaip8l2	69769	tumor necrosis factor, alpha-induced protein 8-like 2	ENSMUSG00000013707.4	3750.24	-0.570352	0.356227	2.45201	0.117375	0.999986
Kif15	209737	kinesin family member 15	ENSMUSG00000036768.7	393.831	-1.53337	0.816427	2.45168	0.117399	0.999986
Tamalin	56149	trafficking regulator and scaffold protein tamalin	ENSMUSG00000000531.6	19.8669	1.18772	0.750427	2.45045	0.117491	0.999986
Herc1	235439	HECT and RLD domain containing E3 ubiquitin protein ligase family member 1	ENSMUSG00000038664.17	601.17	0.429833	0.273655	2.44751	0.117711	0.999986
Fryl	72313	FRY like transcription coactivator	ENSMUSG00000070733.14	253.918	0.468769	0.29889	2.44691	0.117757	0.999986
Spata24	71242	spermatogenesis associated 24	ENSMUSG00000024352.13	16.3511	-1.26594	0.801479	2.44668	0.117774	0.999986
Fubp1	51886	far upstream element (FUSE) binding protein 1	ENSMUSG00000028034.16	1571.22	0.566077	0.354642	2.44584	0.117837	0.999986
Gt(ROSA)26Sor	14910	gene trap ROSA 26, Philippe Soriano	ENSMUSG00000086429.10	394.892	0.523705	0.331448	2.44524	0.117882	0.999986
Map3k20	65964	mitogen-activated protein kinase kinase kinase 20	ENSMUSG00000004085.15	455.021	-0.458612	0.291813	2.44454	0.117935	0.999986
Stmn1	16765	stathmin 1	ENSMUSG00000028832.12	7887.16	-1.24206	0.685484	2.44448	0.117939	0.999986
Cbx6	494448	chromobox 6	ENSMUSG00000089715.13	332.627	-0.487255	0.309925	2.44324	0.118032	0.999986
Plk1	18817	polo like kinase 1	ENSMUSG00000030867.8	2471.45	-1.42207	0.763003	2.4409	0.118209	0.999986
Lpar5	381810	lysophosphatidic acid receptor 5	ENSMUSG00000067714.14	390.501	-0.6947	0.430572	2.44003	0.118274	0.999986
Noct	12457	nocturnin	ENSMUSG00000023087.16	1444.93	0.755871	0.46052	2.43908	0.118345	0.999986
NA	NA	NA	ENSMUSG00000078308.3	227.47	-0.635389	0.399586	2.43689	0.118511	0.999986
Smc4	70099	structural maintenance of chromosomes 4	ENSMUSG00000034349.15	2250.76	-0.817063	0.49197	2.43661	0.118533	0.999986
NA	NA	NA	ENSMUSG00000104503.2	24.3844	-1.86009	1.0452	2.43599	0.118579	0.999986
Pinx1	72400	PIN2/TERF1 interacting, telomerase inhibitor 1	ENSMUSG00000021958.6	194.968	0.707995	0.44197	2.43475	0.118673	0.999986
Col6a1	12833	collagen, type VI, alpha 1	ENSMUSG00000001119.8	83.1107	-0.860905	0.535251	2.4338	0.118745	0.999986
Tmem119	231633	transmembrane protein 119	ENSMUSG00000054675.6	29.5115	1.01115	0.63951	2.43358	0.118761	0.999986
Serpinb9	20723	serine (or cysteine) peptidase inhibitor, clade B, member 9	ENSMUSG00000045827.11	1502.54	0.999733	0.581111	2.43247	0.118845	0.999986
P4ha2	18452	procollagen-proline, 2-oxoglutarate 4-dioxygenase (proline 4-hydroxylase), alpha II polypeptide	ENSMUSG00000018906.15	1263.63	-1.02702	0.594624	2.43244	0.118847	0.999986
Racgap1	26934	Rac GTPase-activating protein 1	ENSMUSG00000023015.15	3170.7	-1.19405	0.667489	2.43243	0.118849	0.999986
Mcm8	66634	minichromosome maintenance 8 homologous recombination repair factor	ENSMUSG00000027353.15	204.501	-0.563038	0.358027	2.43138	0.118928	0.999986
Crispld2	78892	cysteine-rich secretory protein LCCL domain containing 2	ENSMUSG00000031825.17	67.8811	1.69982	0.920257	2.42964	0.11906	0.999986
Pcdhgb6	93703	protocadherin gamma subfamily B, 6	ENSMUSG00000103088.2	21.7421	1.22423	0.764705	2.42745	0.119227	0.999986
Nfkbiz	80859	nuclear factor of kappa light polypeptide gene enhancer in B cells inhibitor, zeta	ENSMUSG00000035356.18	546.957	0.717957	0.443154	2.4239	0.119497	0.999986
NA	NA	NA	ENSMUSG00000114605.2	7.21936	2.71619	1.57383	2.42387	0.1195	0.999986
Zfp467	68910	zinc finger protein 467	ENSMUSG00000068551.13	346.062	-0.440943	0.282552	2.42235	0.119616	0.999986
NA	NA	NA	ENSMUSG00000107205.2	15.5524	1.60722	0.983087	2.4222	0.119627	0.999986
Lig1	16881	ligase I, DNA, ATP-dependent	ENSMUSG00000056394.21	752.407	-0.754113	0.462173	2.41851	0.119909	0.999986
Siglece	83382	sialic acid binding Ig-like lectin E	ENSMUSG00000030474.10	172.366	1.05552	0.619602	2.41789	0.119956	0.999986
Icam2	15896	intercellular adhesion molecule 2	ENSMUSG00000001029.16	353.342	-1.02788	0.602581	2.41788	0.119957	0.999986
Rab3d	19340	RAB3D, member RAS oncogene family	ENSMUSG00000019066.14	1944.16	-0.540509	0.341387	2.41704	0.120022	0.999986
NA	NA	NA	ENSMUSG00000110914.2	17.349	2.78374	1.39257	2.41702	0.120023	0.999986
Casp2	12366	caspase 2	ENSMUSG00000029863.14	1715.2	-0.53485	0.338178	2.41695	0.120028	0.999986
NA	NA	NA	ENSMUSG00000118064.2	13.8487	2.44751	1.32114	2.41549	0.12014	0.999986
Dct	13190	dopachrome tautomerase	ENSMUSG00000022129.5	21.4657	-1.75603	1.02261	2.41538	0.120149	0.999986
NA	NA	NA	ENSMUSG00000064337.1	488.41	0.519684	0.330596	2.41488	0.120187	0.999986
Ly6c2	100041546	lymphocyte antigen 6 complex, locus C2	ENSMUSG00000022584.15	508.425	0.753756	0.464383	2.40928	0.120618	0.999986
Tcaf2	232748	TRPM8 channel-associated factor 2	ENSMUSG00000029851.6	2.25826	-4.42429	2.88765	2.40897	0.120642	0.999986
Upp2	76654	uridine phosphorylase 2	ENSMUSG00000026839.18	32.6662	1.06901	0.670272	2.4087	0.120662	0.999986
Zfp281	226442	zinc finger protein 281	ENSMUSG00000041483.15	1390.82	0.54935	0.347492	2.40694	0.120798	0.999986
Mthfd2	17768	methylenetetrahydrofolate dehydrogenase (NAD+ dependent), methenyltetrahydrofolate cyclohydrolase	ENSMUSG00000005667.9	1847.07	0.571198	0.360226	2.40604	0.120868	0.999986
Abca2	11305	ATP-binding cassette, sub-family A (ABC1), member 2	ENSMUSG00000026944.19	366.896	-0.47233	0.302884	2.40582	0.120885	0.999986
Ly6d	17068	lymphocyte antigen 6 complex, locus D	ENSMUSG00000034634.8	125.745	1.42603	0.797473	2.40432	0.121	0.999986
Prdm10	382066	PR domain containing 10	ENSMUSG00000042496.19	145.418	-0.53378	0.34338	2.4027	0.121126	0.999986
Spred2	114716	sprouty-related EVH1 domain containing 2	ENSMUSG00000045671.18	79.9619	1.12796	0.672828	2.40249	0.121143	0.999986
Rmdn3	67809	regulator of microtubule dynamics 3	ENSMUSG00000070730.12	1085.42	0.455058	0.291347	2.40085	0.121269	0.999986
Cbr2	12409	carbonyl reductase 2	ENSMUSG00000025150.11	388.677	-0.721749	0.44877	2.40042	0.121302	0.999986
Rangrf	57785	RAN guanine nucleotide release factor	ENSMUSG00000032892.15	128.964	0.705716	0.446414	2.40015	0.121323	0.999986
Grhpr	76238	glyoxylate reductase/hydroxypyruvate reductase	ENSMUSG00000035637.15	538.949	-0.708503	0.440418	2.39968	0.12136	0.999986
Cadps	27062	Ca2+-dependent secretion activator	ENSMUSG00000054423.15	58.9527	-1.58652	0.902583	2.39944	0.121379	0.999986
Bspry	192120	B-box and SPRY domain containing	ENSMUSG00000028392.16	26.0415	-1.73064	1.015	2.39933	0.121387	0.999986
Tgtp1	21822	T cell specific GTPase 1	ENSMUSG00000078922.10	107.499	-2.13157	1.04978	2.39855	0.121448	0.999986
Tbc1d31	210544	TBC1 domain family, member 31	ENSMUSG00000022364.15	636.29	-0.637371	0.40026	2.39799	0.121491	0.999986
Cenpa	12615	centromere protein A	ENSMUSG00000029177.10	3107.79	-1.22089	0.683149	2.39771	0.121513	0.999986
Selenoh	72657	selenoprotein H	ENSMUSG00000076437.12	584.382	-0.887392	0.534042	2.39732	0.121544	0.999986
Maz	17188	MYC-associated zinc finger protein (purine-binding transcription factor)	ENSMUSG00000030678.8	1095.14	-0.637426	0.399387	2.39707	0.121562	0.999986
Pecam1	18613	platelet/endothelial cell adhesion molecule 1	ENSMUSG00000020717.20	103.777	0.815183	0.51169	2.39702	0.121567	0.999986
Ypel4	241525	yippee like 4	ENSMUSG00000034059.15	41.0168	-0.927915	0.592209	2.39519	0.121709	0.999986
COX3	17710	cytochrome c oxidase subunit III	ENSMUSG00000064358.1	6620.51	0.523795	0.332543	2.39461	0.121754	0.999986
Fzd1	14362	frizzled class receptor 1	ENSMUSG00000044674.7	73.5878	0.944715	0.585297	2.39426	0.121781	0.999986
Abi2	329165	abl interactor 2	ENSMUSG00000026782.16	604.909	-0.434677	0.27965	2.39335	0.121852	0.999986
Itgav	16410	integrin alpha V	ENSMUSG00000027087.12	3609.44	0.635564	0.39781	2.39144	0.122001	0.999986
Pfkm	18642	phosphofructokinase, muscle	ENSMUSG00000033065.15	265.415	-0.622268	0.39496	2.38859	0.122224	0.999986
NA	NA	NA	ENSMUSG00000096870.3	12.4065	2.09187	1.21898	2.38708	0.122342	0.999986
Htt	15194	huntingtin	ENSMUSG00000029104.16	290.372	0.635581	0.402442	2.38392	0.12259	0.999986
Cd6	12511	CD6 antigen	ENSMUSG00000024670.18	3.62417	-3.1232	2.03303	2.38327	0.12264	0.999986
Top2a	21973	topoisomerase (DNA) II alpha	ENSMUSG00000020914.18	3421.46	-1.38733	0.755093	2.38088	0.122828	0.999986
Nhp2	52530	NHP2 ribonucleoprotein	ENSMUSG00000001056.4	1798.86	0.465165	0.298498	2.38022	0.12288	0.999986
Sh3pxd2b	268396	SH3 and PX domains 2B	ENSMUSG00000040711.9	940.943	0.569285	0.3614	2.37957	0.122931	0.999986
Prelid2	77619	PRELI domain containing 2	ENSMUSG00000056671.8	288.979	-0.808701	0.499271	2.37591	0.12322	0.999986
Crybg1	11630	crystallin beta-gamma domain containing 1	ENSMUSG00000019866.16	2319.93	-0.577169	0.365693	2.37539	0.123261	0.999986
NA	NA	NA	ENSMUSG00000115144.2	38.8808	1.3476	0.795824	2.37473	0.123313	0.999986
Crot	74114	carnitine O-octanoyltransferase	ENSMUSG00000003623.5	1888.8	-0.383345	0.247988	2.37364	0.123399	0.999986
Bicc1	83675	BicC family RNA binding protein 1	ENSMUSG00000014329.15	4.03511	-2.8714	1.77484	2.3734	0.123418	0.999986
NA	NA	NA	ENSMUSG00000102775.2	8.45589	1.83649	1.14197	2.37203	0.123527	0.999986
NA	NA	NA	ENSMUSG00000117694.2	7.15535	-1.87525	1.20153	2.37022	0.123669	0.999986
Syne3	212073	spectrin repeat containing, nuclear envelope family member 3	ENSMUSG00000054150.13	641.305	-0.457645	0.29527	2.36889	0.123775	0.999986
Nos1	18125	nitric oxide synthase 1, neuronal	ENSMUSG00000029361.19	7.57694	-3.63385	1.87984	2.36873	0.123788	0.999986
Chaf1b	110749	chromatin assembly factor 1, subunit B (p60)	ENSMUSG00000022945.13	496.786	-0.648629	0.409664	2.36699	0.123925	0.999986
Dusp6	67603	dual specificity phosphatase 6	ENSMUSG00000019960.9	1057.91	0.455618	0.293734	2.36663	0.123954	0.999986
Fam169b	434197	family with sequence similarity 169, member B	ENSMUSG00000074071.12	10.377	2.77915	1.49301	2.36464	0.124112	0.999986
Pkn3	263803	protein kinase N3	ENSMUSG00000026785.15	329.351	-0.606448	0.386724	2.36458	0.124118	0.999986
Zfp551	619331	zinc fingr protein 551	ENSMUSG00000034071.16	15.7442	1.49351	0.933385	2.36324	0.124224	0.999986
Ccsap	73420	centriole, cilia and spindle associated protein	ENSMUSG00000031971.16	611.208	-0.485584	0.312926	2.36251	0.124282	0.999986
Borcs6	71923	BLOC-1 related complex subunit 6	ENSMUSG00000045176.4	204.639	-0.664873	0.423163	2.36087	0.124412	0.999986
Atp1b1	11931	ATPase, Na+/K+ transporting, beta 1 polypeptide	ENSMUSG00000026576.13	26.9897	1.69882	0.975399	2.35929	0.124539	0.999986
Mnd1	76915	meiotic nuclear divisions 1	ENSMUSG00000033752.8	11.7864	-1.69008	1.06204	2.35817	0.124628	0.999986
Hs3st1	15476	heparan sulfate (glucosamine) 3-O-sulfotransferase 1	ENSMUSG00000051022.8	17.3144	3.26647	1.61279	2.35694	0.124727	0.999986
NA	NA	NA	ENSMUSG00000103865.2	268.289	-1.13799	0.663089	2.35646	0.124765	0.999986
Ttc7	225049	tetratricopeptide repeat domain 7	ENSMUSG00000036918.17	2172.95	-0.525422	0.336395	2.35593	0.124807	0.999986
Agtrap	11610	angiotensin II, type I receptor-associated protein	ENSMUSG00000029007.9	1420.42	0.351341	0.228664	2.35522	0.124864	0.999986
Prx	19153	periaxin	ENSMUSG00000053198.15	23.1617	-1.50144	0.905529	2.35429	0.124938	0.999986
Tifab	212937	TRAF-interacting protein with forkhead-associated domain, family member B	ENSMUSG00000049625.7	2534.26	-0.795709	0.487996	2.3532	0.125026	0.999986
NA	NA	NA	ENSMUSG00000110537.2	3693.96	-1.04198	0.608222	2.35143	0.125168	0.999986
Cnst	226744	consortin, connexin sorting protein	ENSMUSG00000038949.9	385.912	-0.415053	0.270184	2.35136	0.125174	0.999986
Vwf	22371	Von Willebrand factor	ENSMUSG00000001930.18	476.238	-0.54748	0.351753	2.35054	0.125239	0.999986
Cycs	13063	cytochrome c, somatic	ENSMUSG00000063694.6	2709.81	0.488619	0.314572	2.34933	0.125337	0.999986
Zbtb10	229055	zinc finger and BTB domain containing 10	ENSMUSG00000069114.9	8.08803	-1.91251	1.21084	2.3481	0.125436	0.999986
Tpcn2	233979	two pore segment channel 2	ENSMUSG00000048677.10	2740.25	0.769689	0.474817	2.34763	0.125473	0.999986
Cysltr1	58861	cysteinyl leukotriene receptor 1	ENSMUSG00000052821.4	1981.88	-0.999559	0.589514	2.34741	0.125491	0.999986
Exosc1	66583	exosome component 1	ENSMUSG00000034321.15	698.089	0.59837	0.381482	2.34661	0.125555	0.999986
Tuba1a	22142	tubulin, alpha 1A	ENSMUSG00000072235.7	4196.88	-0.734522	0.456008	2.34521	0.125669	0.999986
Akna	100182	AT-hook transcription factor	ENSMUSG00000039158.12	2125.45	-0.546602	0.3501	2.34218	0.125913	0.999986
Pxdc1	66895	PX domain containing 1	ENSMUSG00000021411.17	37.824	0.995388	0.634632	2.34182	0.125943	0.999986
Insig2	72999	insulin induced gene 2	ENSMUSG00000003721.15	1569.28	-0.377366	0.245945	2.34072	0.126031	0.999986
Tuft1	22156	tuftelin 1	ENSMUSG00000005968.15	185.524	0.786403	0.493296	2.34061	0.12604	0.999986
Ttk	22137	Ttk protein kinase	ENSMUSG00000038379.16	393.666	-1.43169	0.788449	2.34046	0.126052	0.999986
N4bp3	212706	NEDD4 binding protein 3	ENSMUSG00000001053.16	369.403	-0.617454	0.394744	2.3392	0.126154	0.999986
Ptcra	19208	pre T cell antigen receptor alpha	ENSMUSG00000036858.9	5.6971	-2.9805	1.69683	2.33859	0.126204	0.999986
Slc46a1	52466	solute carrier family 46, member 1	ENSMUSG00000020829.10	792.517	0.696235	0.437614	2.33778	0.126269	0.999986
Asf1b	66929	anti-silencing function 1B histone chaperone	ENSMUSG00000005470.9	2467.32	-0.963697	0.573438	2.33762	0.126282	0.999986
Prmt3	71974	protein arginine N-methyltransferase 3	ENSMUSG00000030505.18	1006.13	0.750208	0.466817	2.33728	0.12631	0.999986
Cdk5rap1	66971	CDK5 regulatory subunit associated protein 1	ENSMUSG00000027487.12	948.386	-0.444462	0.288706	2.33607	0.126408	0.999986
NA	NA	NA	ENSMUSG00000103772.2	12.0268	2.58204	1.46826	2.33425	0.126556	0.999986
Sh2b2	23921	SH2B adaptor protein 2	ENSMUSG00000005057.14	516.317	0.554583	0.357133	2.33248	0.1267	0.999986
NA	NA	NA	ENSMUSG00000105637.2	15.9904	2.0706	1.15732	2.33238	0.126708	0.999986
Csf3r	12986	colony stimulating factor 3 receptor (granulocyte)	ENSMUSG00000028859.15	1893.48	0.399115	0.260138	2.33192	0.126745	0.999986
Car5b	56078	carbonic anhydrase 5b, mitochondrial	ENSMUSG00000031373.5	681.349	-0.816177	0.503142	2.33146	0.126783	0.999986
Rbl2	19651	RB transcriptional corepressor like 2	ENSMUSG00000031666.16	1623.23	-0.439868	0.285849	2.33084	0.126833	0.999986
Napsa	16541	napsin A aspartic peptidase	ENSMUSG00000002204.10	3671.91	-1.02988	0.604868	2.33079	0.126838	0.999986
Mutyh	70603	mutY DNA glycosylase	ENSMUSG00000028687.18	73.3342	-0.886419	0.560932	2.3298	0.126918	0.999986
Gpn3	68080	GPN-loop GTPase 3	ENSMUSG00000029464.11	732.823	-0.419441	0.273592	2.32922	0.126965	0.999986
Ndor1	78797	NADPH dependent diflavin oxidoreductase 1	ENSMUSG00000115074.2	26.7251	1.59066	0.922824	2.32806	0.12706	0.999986
Sirpb1a	320832	signal-regulatory protein beta 1A	ENSMUSG00000095788.7	1008.08	-0.777302	0.482061	2.32773	0.127087	0.999986
Tnfrsf11a	21934	tumor necrosis factor receptor superfamily, member 11a, NFKB activator	ENSMUSG00000026321.9	4586.42	0.645824	0.408377	2.32752	0.127105	0.999986
NA	NA	NA	ENSMUSG00000059461.8	5.19514	-3.14901	1.92475	2.32724	0.127127	0.999986
Trim13	66597	tripartite motif-containing 13	ENSMUSG00000035235.14	432.952	0.497587	0.323156	2.326	0.127229	0.999986
F11r	16456	F11 receptor	ENSMUSG00000038235.5	2558.35	-1.04801	0.614238	2.32548	0.127271	0.999986
Cd5l	11801	CD5 antigen-like	ENSMUSG00000015854.8	3166.46	-0.950507	0.568116	2.32506	0.127305	0.999986
Fhad1	329977	forkhead-associated (FHA) phosphopeptide binding domain 1	ENSMUSG00000051435.12	107.051	1.18156	0.701793	2.32438	0.127361	0.999986
Slc7a7	20540	solute carrier family 7 (cationic amino acid transporter, y+ system), member 7	ENSMUSG00000000958.11	402.956	0.737704	0.463795	2.32317	0.12746	0.999986
Rasa3	19414	RAS p21 protein activator 3	ENSMUSG00000031453.17	5235.62	-0.443256	0.288122	2.32303	0.127472	0.999986
Gar1	68147	GAR1 ribonucleoprotein	ENSMUSG00000028010.17	238.945	0.886163	0.546041	2.32127	0.127616	0.999986
Nap1l2	17954	nucleosome assembly protein 1-like 2	ENSMUSG00000082229.2	112.961	0.637494	0.413973	2.32118	0.127623	0.999986
Gdap1	14545	ganglioside-induced differentiation-associated-protein 1	ENSMUSG00000025777.9	2.7562	-3.60997	2.29964	2.32059	0.127671	0.999986
Creld1	171508	cysteine-rich with EGF-like domains 1	ENSMUSG00000030284.12	590.173	-0.545077	0.352047	2.32006	0.127715	0.999986
Brca1	12189	breast cancer 1, early onset	ENSMUSG00000017146.13	273.973	-0.999266	0.601245	2.31961	0.127752	0.999986
Smyd5	232187	SET and MYND domain containing 5	ENSMUSG00000033706.14	894.99	0.588679	0.377341	2.31946	0.127765	0.999986
Faap24	101831	Fanconi anemia core complex associated protein 24	ENSMUSG00000030493.14	602.468	-0.381726	0.250327	2.31871	0.127826	0.999986
Cby1	73739	chibby family member 1, beta catenin antagonist	ENSMUSG00000022428.9	475.27	-0.457684	0.298755	2.31801	0.127883	0.999986
Usp37	319651	ubiquitin specific peptidase 37	ENSMUSG00000033364.14	396.698	0.414651	0.271856	2.31648	0.12801	0.999986
Lhpp	76429	phospholysine phosphohistidine inorganic pyrophosphate phosphatase	ENSMUSG00000030946.14	459.232	-0.551232	0.356568	2.31496	0.128134	0.999986
Pira2	18725	paired-Ig-like receptor A2	ENSMUSG00000089942.10	5756.52	-0.928895	0.558213	2.31197	0.128381	0.999986
Chaf1a	27221	chromatin assembly factor 1, subunit A (p150)	ENSMUSG00000002835.10	810.461	-0.854543	0.524379	2.31067	0.128489	0.999986
Nepro	212547	nucleolus and neural progenitor protein	ENSMUSG00000036208.14	132.577	0.529385	0.347464	2.31065	0.12849	0.999986
Cyp4f37	677156	cytochrome P450, family 4, subfamily f, polypeptide 37	ENSMUSG00000062464.7	23.137	-3.32766	1.49104	2.31065	0.12849	0.999986
Olfr1160	258643	olfactory receptor 1160	ENSMUSG00000075141.6	2.31981	4.44514	2.90269	2.30866	0.128655	0.999986
Entpd5	12499	ectonucleoside triphosphate diphosphohydrolase 5	ENSMUSG00000021236.17	762.548	-0.449766	0.293918	2.30746	0.128754	0.999986
Fam118a	73225	family with sequence similarity 118, member A	ENSMUSG00000022434.9	522.211	-0.4205	0.27585	2.307	0.128793	0.999986
NA	NA	NA	ENSMUSG00000097944.2	87.1438	0.752262	0.485341	2.30477	0.128977	0.999986
Cd248	70445	CD248 antigen, endosialin	ENSMUSG00000056481.8	5.48235	-2.76708	1.66544	2.30426	0.129019	0.999986
1810034E14Rik	66503	RIKEN cDNA 1810034E14 gene	ENSMUSG00000097101.4	166.81	-0.494496	0.325232	2.30254	0.129163	0.999986
Afap1l1	106877	actin filament associated protein 1-like 1	ENSMUSG00000033032.16	18.1345	-1.59399	0.98249	2.30134	0.129263	0.999986
Fam131a	78408	family with sequence similarity 131, member A	ENSMUSG00000050821.15	92.2042	-0.636034	0.416513	2.30127	0.129269	0.999986
Dner	227325	delta/notch-like EGF repeat containing	ENSMUSG00000036766.13	114.576	-0.747351	0.480177	2.30112	0.129281	0.999986
0610005C13Rik	71661	RIKEN cDNA 0610005C13 gene	ENSMUSG00000109644.2	2.27423	3.64348	2.42566	2.29842	0.129506	0.999986
Ppa1	67895	pyrophosphatase (inorganic) 1	ENSMUSG00000020089.9	662.137	0.510493	0.332332	2.29817	0.129527	0.999986
Fzd4	14366	frizzled class receptor 4	ENSMUSG00000049791.5	10.757	-1.81322	1.13813	2.29807	0.129535	0.999986
Slc16a3	80879	solute carrier family 16 (monocarboxylic acid transporters), member 3	ENSMUSG00000025161.17	12158.9	-0.864939	0.527681	2.29698	0.129626	0.999986
Tcf7l2	21416	transcription factor 7 like 2, T cell specific, HMG box	ENSMUSG00000024985.21	557.946	0.782741	0.48961	2.29681	0.12964	0.999986
Ccr2	12772	chemokine (C-C motif) receptor 2	ENSMUSG00000049103.15	5448.01	-1.01506	0.600834	2.29675	0.129645	0.999986
Eif2b3	108067	eukaryotic translation initiation factor 2B, subunit 3	ENSMUSG00000028683.15	574.703	0.806609	0.502141	2.29608	0.129701	0.999986
Abhd18	269423	abhydrolase domain containing 18	ENSMUSG00000037818.17	151.513	-0.8643	0.541739	2.29528	0.129768	0.999986
Fbxl21	213311	F-box and leucine-rich repeat protein 21	ENSMUSG00000035509.18	17.4587	-1.21906	0.793213	2.29472	0.129815	0.999986
Zmynd8	228880	zinc finger, MYND-type containing 8	ENSMUSG00000039671.19	2371.3	-0.722823	0.454181	2.29415	0.129862	0.999986
Qpct	70536	glutaminyl-peptide cyclotransferase (glutaminyl cyclase)	ENSMUSG00000024084.9	1899.17	-0.553845	0.357992	2.29293	0.129965	0.999986
NA	NA	NA	ENSMUSG00000105263.2	6944.53	-0.85938	0.525587	2.29244	0.130005	0.999986
Lrig1	16206	leucine-rich repeats and immunoglobulin-like domains 1	ENSMUSG00000030029.15	81.3717	1.01912	0.632989	2.29235	0.130013	0.999986
Tmem98	103743	transmembrane protein 98	ENSMUSG00000035413.9	6.63191	-3.64157	1.90791	2.29217	0.130028	0.999986
Cenpu	71876	centromere protein U	ENSMUSG00000031629.15	238.72	-1.36997	0.773177	2.29176	0.130063	0.999986
Ankrd50	99696	ankyrin repeat domain 50	ENSMUSG00000044864.17	1048.98	-0.401515	0.264173	2.29066	0.130155	0.999986
H2ac24	319171	H2A clustered histone 24	ENSMUSG00000094777.3	7201.56	-1.29036	0.721462	2.28996	0.130213	0.999986
Gpr155	68526	G protein-coupled receptor 155	ENSMUSG00000041762.17	406.847	-0.400495	0.264401	2.28812	0.130368	0.999986
Slain2	75991	SLAIN motif family, member 2	ENSMUSG00000036087.19	3051.46	-0.397808	0.261604	2.28811	0.130368	0.999986
Gpr153	100129	G protein-coupled receptor 153	ENSMUSG00000042804.14	5.81167	2.5709	1.60639	2.28689	0.130471	0.999986
Arhgap32	330914	Rho GTPase activating protein 32	ENSMUSG00000041444.15	3.59231	3.02025	2.0472	2.28565	0.130575	0.999986
Ttll1	319953	tubulin tyrosine ligase-like 1	ENSMUSG00000022442.17	701.696	-0.430902	0.283467	2.28488	0.13064	0.999986
Rd3	74023	retinal degeneration 3	ENSMUSG00000049353.18	10.972	-1.76159	1.10955	2.28475	0.130651	0.999986
Id2	15902	inhibitor of DNA binding 2	ENSMUSG00000020644.10	9089.81	0.671861	0.42649	2.28377	0.130734	0.999986
Tsr1	104662	TSR1 20S rRNA accumulation	ENSMUSG00000038335.14	756.705	0.894057	0.547785	2.28066	0.130996	0.999986
Susd3	66329	sushi domain containing 3	ENSMUSG00000021384.15	7819.78	-0.410586	0.27005	2.28022	0.131033	0.999986
Ptpn5	19259	protein tyrosine phosphatase, non-receptor type 5	ENSMUSG00000030854.18	5.48135	-2.44073	1.55621	2.27968	0.131079	0.999986
Arhgef40	268739	Rho guanine nucleotide exchange factor (GEF) 40	ENSMUSG00000004562.17	105.27	-1.02743	0.632883	2.27953	0.131091	0.999986
Suco	226551	SUN domain containing ossification factor	ENSMUSG00000040297.13	497.327	0.536494	0.350177	2.27875	0.131158	0.999986
Luc7l	66978	Luc7-like	ENSMUSG00000024188.17	1225.75	0.443984	0.291771	2.27791	0.131229	0.999986
Snx18	170625	sorting nexin 18	ENSMUSG00000042364.12	2331.39	0.528276	0.343633	2.27696	0.131309	0.999986
AI506816	433855	expressed sequence AI506816	ENSMUSG00000105987.5	5066.52	-0.799181	0.496327	2.2767	0.131331	0.999986
Bdh1	71911	3-hydroxybutyrate dehydrogenase, type 1	ENSMUSG00000046598.16	157.503	-0.871424	0.547485	2.27619	0.131374	0.999986
NA	NA	NA	ENSMUSG00000102143.2	6.36092	2.93342	1.67738	2.27591	0.131398	0.999986
NA	NA	NA	ENSMUSG00000104724.2	9.82386	2.18535	1.32665	2.27589	0.1314	0.999986
Sting1	72512	stimulator of interferon response cGAMP interactor 1	ENSMUSG00000024349.11	2799.94	-0.644015	0.411808	2.2756	0.131424	0.999986
Ift140	106633	intraflagellar transport 140	ENSMUSG00000024169.17	364.33	-0.552897	0.361028	2.27519	0.131459	0.999986
Kctd1	106931	potassium channel tetramerisation domain containing 1	ENSMUSG00000036225.16	13.1447	1.67627	1.02432	2.274	0.13156	0.999986
NA	NA	NA	ENSMUSG00000070392.6	251.025	0.654263	0.423086	2.27389	0.13157	0.999986
Fdx2	68165	ferredoxin 2	ENSMUSG00000079677.3	483.497	0.552316	0.360158	2.27335	0.131615	0.999986
NA	NA	NA	ENSMUSG00000095704.3	6.30303	2.09665	1.32285	2.27327	0.131622	0.999986
Mki67	17345	antigen identified by monoclonal antibody Ki 67	ENSMUSG00000031004.9	1327.59	-1.16776	0.67483	2.27128	0.131791	0.999986
Egr2	13654	early growth response 2	ENSMUSG00000037868.16	684.448	0.592399	0.383704	2.26978	0.131919	0.999986
Pygl	110095	liver glycogen phosphorylase	ENSMUSG00000021069.18	3067.96	-0.539041	0.350633	2.26829	0.132045	0.999986
Gm5547	433637	predicted gene 5547	ENSMUSG00000104835.5	28.84	-1.66706	0.978478	2.26686	0.132168	0.999986
Map4k1	26411	mitogen-activated protein kinase kinase kinase kinase 1	ENSMUSG00000037337.12	941.822	-0.750801	0.473681	2.26468	0.132353	0.999986
Prc1	233406	protein regulator of cytokinesis 1	ENSMUSG00000038943.17	3714.98	-1.39523	0.772955	2.26404	0.132408	0.999986
Cenpm	66570	centromere protein M	ENSMUSG00000068101.12	164.791	-1.23566	0.729531	2.26234	0.132553	0.999986
Zfp383	73729	zinc finger protein 383	ENSMUSG00000099689.7	24.3303	-1.085	0.709164	2.2623	0.132557	0.999986
Fst	14313	follistatin	ENSMUSG00000021765.10	3.34422	3.40851	2.16574	2.26198	0.132585	0.999986
Gp1bb	14724	glycoprotein Ib, beta polypeptide	ENSMUSG00000050761.5	22.2376	1.83695	1.15351	2.25967	0.132782	0.999986
Arg1	11846	arginase, liver	ENSMUSG00000019987.10	22.1793	1.4101	0.884903	2.25897	0.132842	0.999986
Mcm3	17215	minichromosome maintenance complex component 3	ENSMUSG00000041859.11	2392.76	-0.384483	0.254745	2.25868	0.132868	0.999986
Tmem51	214359	transmembrane protein 51	ENSMUSG00000040616.4	1272	-0.5344	0.349105	2.25804	0.132922	0.999986
NA	NA	NA	ENSMUSG00000115955.2	15.7316	1.60076	1.00536	2.25801	0.132925	0.999986
Cdca8	52276	cell division cycle associated 8	ENSMUSG00000028873.17	2055.58	-0.94218	0.571521	2.25705	0.133007	0.999986
Kmt2d	381022	lysine (K)-specific methyltransferase 2D	ENSMUSG00000048154.18	428.853	0.531309	0.348887	2.25619	0.133081	0.999986
Gpi1	14751	glucose-6-phosphate isomerase 1	ENSMUSG00000036427.6	24229.4	-0.644215	0.413049	2.25434	0.13324	0.999986
Stk10	20868	serine/threonine kinase 10	ENSMUSG00000020272.9	1072.87	-0.463061	0.305349	2.25405	0.133265	0.999986
Prss16	54373	protease, serine 16 (thymus)	ENSMUSG00000006179.10	145.728	-1.00211	0.61894	2.25231	0.133415	0.999986
Kat2b	18519	K(lysine) acetyltransferase 2B	ENSMUSG00000000708.15	198.285	-0.733771	0.472302	2.25101	0.133528	0.999986
Pld4	104759	phospholipase D family, member 4	ENSMUSG00000052160.8	21770	-0.75212	0.473383	2.2506	0.133563	0.999986
Plxna1	18844	plexin A1	ENSMUSG00000030084.12	1684.99	0.400258	0.265608	2.248	0.133787	0.999986
Hfe	15216	homeostatic iron regulator	ENSMUSG00000006611.16	2814.22	-0.506917	0.332533	2.24793	0.133794	0.999986
Traf3ip3	215243	TRAF3 interacting protein 3	ENSMUSG00000037318.11	904.919	-0.961994	0.584375	2.24582	0.133976	0.999986
Oip5	70645	Opa interacting protein 5	ENSMUSG00000072980.4	391.093	-1.40876	0.791145	2.2451	0.134038	0.999986
Golm1	105348	golgi membrane protein 1	ENSMUSG00000021556.13	1038.22	-0.526991	0.345645	2.24462	0.13408	0.999986
NA	NA	NA	ENSMUSG00000087575.8	146.378	-0.783885	0.50426	2.2437	0.13416	0.999986
Gm4419	100043407	predicted gene 4419	ENSMUSG00000097055.3	108.981	-1.30013	0.764578	2.24343	0.134183	0.999986
Pgm5	226041	phosphoglucomutase 5	ENSMUSG00000041731.14	3.86928	2.76442	1.81823	2.24166	0.134337	0.999986
Cenpo	52504	centromere protein O	ENSMUSG00000020652.18	472.528	-0.61749	0.401914	2.24101	0.134393	0.999986
Arhgef39	230098	Rho guanine nucleotide exchange factor (GEF) 39	ENSMUSG00000051517.15	852.087	-1.44259	0.800844	2.23879	0.134587	0.999986
Ptger3	19218	prostaglandin E receptor 3 (subtype EP3)	ENSMUSG00000040016.17	388.831	-1.66058	0.897473	2.23753	0.134696	0.999986
NA	NA	NA	ENSMUSG00000058492.6	15.5439	-1.44529	0.931026	2.23624	0.134809	0.999986
Xylt2	217119	xylosyltransferase II	ENSMUSG00000020868.16	9498.27	0.513752	0.337297	2.23603	0.134826	0.999986
NA	NA	NA	ENSMUSG00000111547.2	7.03359	2.39865	1.4643	2.23575	0.134851	0.999986
Btbd18	100270744	BTB (POZ) domain containing 18	ENSMUSG00000086598.10	8.14897	2.50302	1.46321	2.23563	0.134862	0.999986
Cdca3	14793	cell division cycle associated 3	ENSMUSG00000023505.14	1581.44	-1.44886	0.801288	2.23535	0.134886	0.999986
Gapdh	14433	glyceraldehyde-3-phosphate dehydrogenase	ENSMUSG00000057666.19	52600.1	-0.542576	0.354968	2.2333	0.135065	0.999986
S100a9	20202	S100 calcium binding protein A9 (calgranulin B)	ENSMUSG00000056071.13	2717.71	1.12347	0.658806	2.23317	0.135076	0.999986
Mrto4	69902	mRNA turnover 4, ribosome maturation factor	ENSMUSG00000028741.14	586.367	0.499454	0.330269	2.23252	0.135133	0.999986
Retnlg	245195	resistin like gamma	ENSMUSG00000022651.7	173.386	1.07834	0.656758	2.23137	0.135234	0.999986
Parl	381038	presenilin associated, rhomboid-like	ENSMUSG00000033918.17	2135.38	0.386581	0.257684	2.23066	0.135296	0.999986
Tfcp2l1	81879	transcription factor CP2-like 1	ENSMUSG00000026380.11	4.56496	3.33797	2.05423	2.22965	0.135385	0.999986
Mitf	17342	melanogenesis associated transcription factor	ENSMUSG00000035158.16	675.145	0.384089	0.256636	2.22939	0.135407	0.999986
Dedd2	67379	death effector domain-containing DNA binding protein 2	ENSMUSG00000054499.10	933.271	-0.506625	0.334472	2.22786	0.135541	0.999986
Mrpl47	74600	mitochondrial ribosomal protein L47	ENSMUSG00000037531.9	301.129	0.456369	0.304516	2.22632	0.135677	0.999986
Depdc1b	218581	DEP domain containing 1B	ENSMUSG00000021697.13	300.169	-1.49934	0.834227	2.2262	0.135687	0.999986
Cebpz	12607	CCAAT/enhancer binding protein zeta	ENSMUSG00000024081.10	704.203	0.396143	0.264679	2.22549	0.135749	0.999986
Cep43	75296	centrosomal protein 43	ENSMUSG00000069135.12	754.156	-0.550378	0.362053	2.22255	0.136008	0.999986
Tnfaip8l1	66443	tumor necrosis factor, alpha-induced protein 8-like 1	ENSMUSG00000044469.9	249.385	-0.960738	0.59383	2.22239	0.136023	0.999986
Timeless	21853	timeless circadian clock 1	ENSMUSG00000039994.16	391.524	-0.965839	0.592307	2.22219	0.13604	0.999986
Topbp1	235559	topoisomerase (DNA) II binding protein 1	ENSMUSG00000032555.11	949.311	-0.463771	0.308089	2.22066	0.136174	0.999986
Ncor2	20602	nuclear receptor co-repressor 2	ENSMUSG00000029478.17	485.982	0.49749	0.330297	2.2199	0.136242	0.999986
Prps1l3	328099	phosphoribosyl pyrophosphate synthetase 1-like 3	ENSMUSG00000079104.5	547.311	0.454067	0.302573	2.21932	0.136293	0.999986
Smc2	14211	structural maintenance of chromosomes 2	ENSMUSG00000028312.20	1605.81	-0.660437	0.426449	2.21798	0.136411	0.999986
Rgp1	242406	RAB6A GEF compex partner 1	ENSMUSG00000028468.16	84.0777	0.800811	0.523676	2.21393	0.13677	0.999986
Mxra8	74761	matrix-remodelling associated 8	ENSMUSG00000029070.10	55.1776	-1.2355	0.754773	2.21339	0.136818	0.999986
Gnl2	230737	guanine nucleotide binding protein-like 2 (nucleolar)	ENSMUSG00000028869.14	1815.06	0.394456	0.26382	2.21331	0.136825	0.999986
Erbb3	13867	erb-b2 receptor tyrosine kinase 3	ENSMUSG00000018166.9	159.535	-0.575452	0.382832	2.21312	0.136841	0.999986
P2ry13	74191	purinergic receptor P2Y, G-protein coupled 13	ENSMUSG00000036362.3	141.48	-1.11316	0.672278	2.20959	0.137155	0.999986
Foxred2	239554	FAD-dependent oxidoreductase domain containing 2	ENSMUSG00000016552.14	326.277	-0.532484	0.353688	2.20933	0.137178	0.999986
NA	NA	NA	ENSMUSG00000111116.2	23.2443	1.23225	0.798273	2.20854	0.137248	0.999986
Vmn2r53	637908	vomeronasal 2, receptor 53	ENSMUSG00000096002.3	71.8806	0.697069	0.464515	2.20826	0.137274	0.999986
Foxn2	14236	forkhead box N2	ENSMUSG00000034998.19	423.563	0.4064	0.272841	2.20804	0.137293	0.999986
Ubxn4	67812	UBX domain protein 4	ENSMUSG00000026353.10	2377.66	0.376074	0.252117	2.20771	0.137323	0.999986
Spn	20737	sialophorin	ENSMUSG00000051457.8	657.238	-1.18594	0.69453	2.20758	0.137334	0.999986
Tubd1	56427	tubulin, delta 1	ENSMUSG00000020513.16	294.178	-0.654861	0.428381	2.20736	0.137353	0.999986
Gmds	218138	GDP-mannose 4, 6-dehydratase	ENSMUSG00000038372.15	358.926	-0.40157	0.269957	2.20681	0.137402	0.999986
NA	NA	NA	ENSMUSG00000104867.2	10.1629	3.45342	1.76297	2.20436	0.137621	0.999986
1700003E16Rik	71837	RIKEN cDNA 1700003E16 gene	ENSMUSG00000030030.6	9.71326	-2.08142	1.30247	2.20367	0.137682	0.999986
Rmdn2	381110	regulator of microtubule dynamics 2	ENSMUSG00000036368.9	234.439	0.820778	0.523812	2.20225	0.13781	0.999986
Erap1	80898	endoplasmic reticulum aminopeptidase 1	ENSMUSG00000021583.8	1676.14	-0.435803	0.291186	2.20154	0.137873	0.999986
Bcl2a1d	12047	B cell leukemia/lymphoma 2 related protein A1d	ENSMUSG00000099974.2	128.958	1.14542	0.694689	2.20122	0.137902	0.999986
Nucb1	18220	nucleobindin 1	ENSMUSG00000030824.18	12006.3	-0.471545	0.313504	2.20088	0.137932	0.999986
Apln	30878	apelin	ENSMUSG00000037010.8	5.50178	-3.11902	1.9244	2.19947	0.138058	0.999986
Trim41	211007	tripartite motif-containing 41	ENSMUSG00000040365.15	91.6623	0.58573	0.393828	2.1984	0.138154	0.999986
Cage1	71213	cancer antigen 1	ENSMUSG00000044566.16	21.0897	-1.23798	0.808683	2.19748	0.138237	0.999986
Fxyd5	18301	FXYD domain-containing ion transport regulator 5	ENSMUSG00000009687.15	30685.9	-0.456511	0.304228	2.19707	0.138273	0.999986
NA	NA	NA	ENSMUSG00000053706.3	1631.22	0.644407	0.419058	2.1966	0.138315	0.999986
Ctdsp2	52468	CTD (carboxy-terminal domain, RNA polymerase II, polypeptide A) small phosphatase 2	ENSMUSG00000078429.10	1682.79	-0.393126	0.263964	2.19642	0.138332	0.999986
Reg2	19693	regenerating islet-derived 2	ENSMUSG00000023140.5	11.3552	1.37437	0.918964	2.19564	0.138402	0.999986
Gm29683	624549	predicted gene, 29683	ENSMUSG00000109097.2	19.2215	-1.50762	0.944844	2.19512	0.138448	0.999986
A730008H23Rik	212427	RIKEN cDNA A730008H23 gene	ENSMUSG00000044783.17	2214.19	-0.755914	0.481709	2.19349	0.138595	0.999986
Rad51b	19363	RAD51 paralog B	ENSMUSG00000059060.16	59.3005	-1.30662	0.798755	2.19299	0.13864	0.999986
NA	NA	NA	ENSMUSG00000113667.2	12.6732	-1.68977	1.06061	2.19236	0.138697	0.999986
H2ax	15270	H2A.X variant histone	ENSMUSG00000049932.4	2726.26	-0.808385	0.509221	2.19154	0.138771	0.999986
BC028528	229600	cDNA sequence BC028528	ENSMUSG00000038543.14	2902.68	-0.735176	0.470227	2.19072	0.138844	0.999986
Rictor	78757	RPTOR independent companion of MTOR, complex 2	ENSMUSG00000050310.10	745.448	0.457176	0.306149	2.19027	0.138885	0.999986
Pitpnc1	71795	phosphatidylinositol transfer protein, cytoplasmic 1	ENSMUSG00000040430.19	1347.96	1.12259	0.662662	2.1902	0.138891	0.999986
Ccna2	12428	cyclin A2	ENSMUSG00000027715.10	2403.78	-1.36527	0.770468	2.18951	0.138953	0.999986
Nucb2	53322	nucleobindin 2	ENSMUSG00000030659.15	1142.07	-0.536703	0.355699	2.1894	0.138963	0.999986
Inpp1	16329	inositol polyphosphate-1-phosphatase	ENSMUSG00000026102.10	588.114	-0.383311	0.258551	2.18897	0.139003	0.999986
Gpr141	353346	G protein-coupled receptor 141	ENSMUSG00000053101.4	2350.78	-1.16972	0.685347	2.1856	0.139306	0.999986
Apol7c	108956	apolipoprotein L 7c	ENSMUSG00000044309.9	60.1399	0.83282	0.549334	2.18411	0.139442	0.999986
Ttc39b	69863	tetratricopeptide repeat domain 39B	ENSMUSG00000038172.15	318.421	0.551074	0.367391	2.1839	0.139461	0.999986
Hnrnpdl	50926	heterogeneous nuclear ribonucleoprotein D-like	ENSMUSG00000029328.16	995.73	0.46743	0.312837	2.1839	0.139461	0.999986
Arvcf	11877	armadillo repeat gene deleted in velocardiofacial syndrome	ENSMUSG00000118669.2	103.644	-0.566716	0.382375	2.18249	0.139588	0.999986
Irf4	16364	interferon regulatory factor 4	ENSMUSG00000021356.11	40.845	-0.924635	0.612136	2.1818	0.139651	0.999986
Ptpn22	19260	protein tyrosine phosphatase, non-receptor type 22 (lymphoid)	ENSMUSG00000027843.14	1886.41	-0.600529	0.394484	2.18097	0.139727	0.999986
Cks1b	54124	CDC28 protein kinase 1b	ENSMUSG00000028044.7	1460.5	-1.07375	0.643158	2.18091	0.139732	0.999986
NA	NA	NA	ENSMUSG00000092345.2	32.6885	-0.936728	0.626114	2.1789	0.139915	0.999986
Slc18b1	76306	solute carrier family 18, subfamily B, member 1	ENSMUSG00000037455.17	55.8401	-0.848832	0.561492	2.1787	0.139933	0.999986
Nudt1	17766	nudix (nucleoside diphosphate linked moiety X)-type motif 1	ENSMUSG00000036639.13	185.999	-0.553614	0.371256	2.17801	0.139995	0.999986
NA	NA	NA	ENSMUSG00000114875.2	8.62493	-1.99256	1.3434	2.17722	0.140067	0.999986
Hp1bp3	15441	heterochromatin protein 1, binding protein 3	ENSMUSG00000028759.14	3481.78	-0.506529	0.33724	2.1772	0.140069	0.999986
Efcab11	78767	EF-hand calcium binding domain 11	ENSMUSG00000021176.7	173.736	-1.37495	0.799341	2.1771	0.140078	0.999986
C1qbp	12261	complement component 1, q subcomponent binding protein	ENSMUSG00000018446.9	1390.63	0.645721	0.421656	2.17695	0.140092	0.999986
Mettl7a1	70152	methyltransferase like 7A1	ENSMUSG00000054619.8	847.549	-0.653687	0.426871	2.17663	0.140121	0.999986
Cdk10	234854	cyclin-dependent kinase 10	ENSMUSG00000033862.8	553.416	0.502935	0.336714	2.17413	0.140349	0.999986
Cd33	12489	CD33 antigen	ENSMUSG00000004609.12	623.989	-0.876535	0.549962	2.17407	0.140355	0.999986
Ciapin1	109006	cytokine induced apoptosis inhibitor 1	ENSMUSG00000031781.15	1605.51	0.458831	0.307736	2.17386	0.140373	0.999986
NA	NA	NA	ENSMUSG00000112808.2	1262.52	-0.757975	0.485356	2.17369	0.140389	0.999986
NA	NA	NA	ENSMUSG00000085566.2	146.043	0.582765	0.391162	2.17364	0.140394	0.999986
BC003965	214489	cDNA sequence BC003965	ENSMUSG00000067722.5	765.632	0.426593	0.287528	2.17347	0.140409	0.999986
Khk	16548	ketohexokinase	ENSMUSG00000029162.16	339.775	-0.4568	0.308108	2.1734	0.140416	0.999986
Mmp14	17387	matrix metallopeptidase 14 (membrane-inserted)	ENSMUSG00000000957.12	256.226	0.809499	0.519333	2.17323	0.140431	0.999986
Nop16	28126	NOP16 nucleolar protein	ENSMUSG00000025869.12	1028.09	0.466846	0.313218	2.17286	0.140464	0.999986
Plod2	26432	procollagen lysine, 2-oxoglutarate 5-dioxygenase 2	ENSMUSG00000032374.15	262.309	-0.521893	0.35056	2.17162	0.140578	0.999986
Birc5	11799	baculoviral IAP repeat-containing 5	ENSMUSG00000017716.16	2491.53	-1.45152	0.809944	2.17044	0.140686	0.999986
Smcr8	237782	Smith-Magenis syndrome chromosome region, candidate 8 homolog (human)	ENSMUSG00000049323.9	613.538	0.443791	0.299122	2.16974	0.14075	0.999986
Slc16a11	216867	solute carrier family 16 (monocarboxylic acid transporters), member 11	ENSMUSG00000040938.17	2.55044	2.7344	1.81553	2.16873	0.140843	0.999986
Itga11	319480	integrin alpha 11	ENSMUSG00000032243.9	12.5076	-1.47289	0.967176	2.16827	0.140885	0.999986
Wdfy2	268752	WD repeat and FYVE domain containing 2	ENSMUSG00000014547.11	1240.22	-0.525234	0.350181	2.16766	0.140941	0.999986
Chd2	244059	chromodomain helicase DNA binding protein 2	ENSMUSG00000078671.12	834.383	-0.362161	0.245624	2.16665	0.141033	0.999986
Son	20658	Son DNA binding protein	ENSMUSG00000022961.19	4305.38	0.340075	0.230575	2.16629	0.141066	0.999986
1700047M11Rik	67330	RIKEN cDNA 1700047M11 gene	ENSMUSG00000100147.3	4.68494	3.63311	2.08844	2.16569	0.141121	0.999986
Oas1d	100535	2'-5' oligoadenylate synthetase 1D	ENSMUSG00000032623.10	2.07066	-4.28438	2.98263	2.16545	0.141143	0.999986
Rapsn	19400	receptor-associated protein of the synapse	ENSMUSG00000002104.12	55.2802	-1.43949	0.858579	2.16376	0.141298	0.999986
Wdfy3	72145	WD repeat and FYVE domain containing 3	ENSMUSG00000043940.16	1454.89	0.477985	0.320793	2.16237	0.141426	0.999986
Arhgef12	69632	Rho guanine nucleotide exchange factor (GEF) 12	ENSMUSG00000059495.15	153.983	0.757832	0.496964	2.16231	0.141432	0.999986
Gm19026	100418138	calmodulin regulated spectrin-associated protein 1 pseudogene	ENSMUSG00000103845.2	13.1844	1.85778	1.13012	2.16113	0.141541	0.999986
Dhx30	72831	DEAH (Asp-Glu-Ala-His) box polypeptide 30	ENSMUSG00000032480.18	2459.43	0.343569	0.233276	2.16047	0.141602	0.999986
Btla	208154	B and T lymphocyte associated	ENSMUSG00000052013.16	48.6262	0.747517	0.505942	2.15954	0.141687	0.999986
Anxa6	11749	annexin A6	ENSMUSG00000018340.14	5323.73	-0.571232	0.378206	2.15917	0.141721	0.999986
2210418O10Rik	100504263	RIKEN cDNA 2210418O10 gene	ENSMUSG00000078894.10	343.474	0.578443	0.386125	2.15774	0.141853	0.999986
Synpo	104027	synaptopodin	ENSMUSG00000043079.18	7.48666	-3.121	1.82571	2.15674	0.141945	0.999986
Mmachc	67096	methylmalonic aciduria cblC type, with homocystinuria	ENSMUSG00000028690.5	426.661	0.597974	0.397574	2.1551	0.142097	0.999986
Kif1b	16561	kinesin family member 1B	ENSMUSG00000063077.16	547.336	0.545073	0.364672	2.15377	0.14222	0.999986
NA	NA	NA	ENSMUSG00000113326.2	203.243	0.822407	0.52941	2.15363	0.142233	0.999986
Fastkd2	75619	FAST kinase domains 2	ENSMUSG00000025962.16	1121.42	0.537462	0.358845	2.15302	0.14229	0.999986
Wdr43	72515	WD repeat domain 43	ENSMUSG00000041057.11	1825.23	0.465741	0.313587	2.15207	0.142378	0.999986
Pdcd11	18572	programmed cell death 11	ENSMUSG00000025047.10	329.256	0.536805	0.360787	2.15176	0.142407	0.999986
Spib	272382	Spi-B transcription factor (Spi-1/PU.1 related)	ENSMUSG00000008193.14	48.5286	1.39161	0.838001	2.1511	0.142468	0.999986
Yipf7	75581	Yip1 domain family, member 7	ENSMUSG00000029158.10	20.0654	1.34171	0.886852	2.151	0.142477	0.999986
Thoc2l	100042165	THO complex subunit 2-like	ENSMUSG00000097392.5	322.961	0.699967	0.459006	2.15043	0.14253	0.999986
Maged1	94275	MAGE family member D1	ENSMUSG00000025151.17	4025.07	-0.493564	0.331159	2.14868	0.142693	0.999986
Sipa1l2	244668	signal-induced proliferation-associated 1 like 2	ENSMUSG00000001995.10	646.458	0.835277	0.531341	2.14761	0.142792	0.999986
Kti12	100087	KTI12 homolog, chromatin associated	ENSMUSG00000073775.5	550.847	0.511435	0.344107	2.14709	0.142841	0.999986
NA	NA	NA	ENSMUSG00000107155.2	3.52877	3.44051	2.15762	2.14521	0.143015	0.999986
Dot1l	208266	DOT1-like, histone H3 methyltransferase (S. cerevisiae)	ENSMUSG00000061589.15	848.311	0.625974	0.413581	2.14452	0.14308	0.999986
NA	NA	NA	ENSMUSG00000109493.2	3.99892	3.09896	1.91552	2.14449	0.143083	0.999986
Paox	212503	polyamine oxidase (exo-N4-amino)	ENSMUSG00000025464.16	258.116	-0.49101	0.332957	2.14432	0.143099	0.999986
Ms4a6b	69774	membrane-spanning 4-domains, subfamily A, member 6B	ENSMUSG00000024677.14	4400.1	-1.16427	0.686641	2.14272	0.143247	0.999986
NA	NA	NA	ENSMUSG00000105419.2	2.56289	2.99217	2.02534	2.14117	0.143392	0.999986
Syt6	54524	synaptotagmin VI	ENSMUSG00000027849.20	19.7229	1.65417	1.01704	2.14082	0.143425	0.999986
NA	NA	NA	ENSMUSG00000095464.2	100.651	0.600933	0.407829	2.14023	0.143481	0.999986
Uaca	72565	uveal autoantigen with coiled-coil domains and ankyrin repeats	ENSMUSG00000034485.11	230.08	-0.795054	0.516647	2.13949	0.14355	0.999986
Ap2a2	11772	adaptor-related protein complex 2, alpha 2 subunit	ENSMUSG00000002957.12	4782.2	-0.407693	0.276737	2.13821	0.143669	0.999986
Zfp106	20402	zinc finger protein 106	ENSMUSG00000027288.17	2786.64	-0.566498	0.377283	2.13747	0.143739	0.999986
Lpin1	14245	lipin 1	ENSMUSG00000020593.17	363.018	-0.487393	0.330271	2.1372	0.143764	0.999986
Zc3h13	67302	zinc finger CCCH type containing 13	ENSMUSG00000022000.12	1141.26	0.542404	0.363199	2.13601	0.143876	0.999986
NA	NA	NA	ENSMUSG00000103867.2	52.1211	1.74217	0.982733	2.13415	0.14405	0.999986
NA	NA	NA	ENSMUSG00000111361.2	16.2176	1.58728	1.0044	2.1309	0.144356	0.999986
Rgs14	51791	regulator of G-protein signaling 14	ENSMUSG00000052087.15	1410.02	-0.541352	0.362925	2.13053	0.144391	0.999986
NA	NA	NA	ENSMUSG00000106164.2	4.48687	2.91309	1.78056	2.13017	0.144425	0.999986
Dab2	13132	disabled 2, mitogen-responsive phosphoprotein	ENSMUSG00000022150.17	14200.2	0.647737	0.426096	2.12729	0.144697	0.999986
Cd300ld	217305	CD300 molecule like family member d	ENSMUSG00000034641.3	6896.97	-0.656625	0.431596	2.12494	0.144919	0.999986
NA	NA	NA	ENSMUSG00000059422.6	123.134	0.575766	0.392085	2.12316	0.145087	0.999986
Cd274	60533	CD274 antigen	ENSMUSG00000016496.8	986.248	0.401112	0.273876	2.12277	0.145124	0.999986
Cit	12704	citron	ENSMUSG00000029516.20	344.105	-1.09444	0.669342	2.12212	0.145186	0.999986
Csgalnact1	234356	chondroitin sulfate N-acetylgalactosaminyltransferase 1	ENSMUSG00000036356.16	22.9535	-1.31873	0.86475	2.12175	0.145221	0.999986
Dusp12	80915	dual specificity phosphatase 12	ENSMUSG00000026659.14	215.1	0.572236	0.386966	2.12167	0.145228	0.999986
Atg13	51897	autophagy related 13	ENSMUSG00000027244.15	2473.32	-0.363934	0.24899	2.12129	0.145264	0.999986
Msantd3	66665	Myb/SANT-like DNA-binding domain containing 3	ENSMUSG00000039693.12	34.4358	0.901884	0.613308	2.12114	0.145278	0.999986
Ehmt2	110147	euchromatic histone lysine N-methyltransferase 2	ENSMUSG00000013787.16	2077.16	-0.559763	0.374864	2.11926	0.145457	0.999986
Acaa2	52538	acetyl-Coenzyme A acyltransferase 2 (mitochondrial 3-oxoacyl-Coenzyme A thiolase)	ENSMUSG00000036880.11	2192.98	-0.384218	0.262656	2.11851	0.145528	0.999986
Gm12366	620559	ribosomal protein S2 pseudogene	ENSMUSG00000082762.2	29.3399	1.19121	0.773093	2.11794	0.145582	0.999986
H2az1	51788	H2A.Z variant histone 1	ENSMUSG00000037894.14	26842.9	-0.673233	0.441656	2.11714	0.145659	0.999986
Tuba8	53857	tubulin, alpha 8	ENSMUSG00000030137.9	13.8464	1.8128	1.12455	2.11412	0.145946	0.999986
NA	NA	NA	ENSMUSG00000100396.2	43.1023	0.914359	0.615729	2.11233	0.146117	0.999986
Coro1a	12721	coronin, actin binding protein 1A	ENSMUSG00000030707.16	16057.5	-0.457332	0.310655	2.1107	0.146272	0.999986
NA	NA	NA	ENSMUSG00000096968.2	10.7996	1.70853	1.11544	2.10602	0.146721	0.999986
Cd200r4	239849	CD200 receptor 4	ENSMUSG00000062082.17	967.393	-0.441595	0.301616	2.10513	0.146805	0.999986
Eefsec	65967	eukaryotic elongation factor, selenocysteine-tRNA-specific	ENSMUSG00000033216.10	996.471	0.350992	0.241527	2.10485	0.146833	0.999986
NA	NA	NA	ENSMUSG00000081670.2	2.02133	-4.25371	3.00919	2.10455	0.146861	0.999986
Wnk1	232341	WNK lysine deficient protein kinase 1	ENSMUSG00000045962.17	1825.57	0.46903	0.319057	2.10444	0.146872	0.999986
NA	NA	NA	ENSMUSG00000073415.5	9.91336	-1.4633	0.997959	2.10436	0.14688	0.999986
Gng2	14702	guanine nucleotide binding protein (G protein), gamma 2	ENSMUSG00000043004.14	1972.53	-0.397966	0.272685	2.10395	0.146919	0.999986
Aldh4a1	212647	aldehyde dehydrogenase 4 family, member A1	ENSMUSG00000028737.16	644.477	-0.497206	0.33812	2.10352	0.146961	0.999986
Acap1	216859	ArfGAP with coiled-coil, ankyrin repeat and PH domains 1	ENSMUSG00000001588.13	678.418	-0.657558	0.436646	2.10189	0.147117	0.999986
Pcmtd2	245867	protein-L-isoaspartate (D-aspartate) O-methyltransferase domain containing 2	ENSMUSG00000027589.15	1566.81	-0.510324	0.345616	2.10101	0.147201	0.999986
Acot6	217700	acyl-CoA thioesterase 6	ENSMUSG00000043487.5	7.43756	2.0134	1.3502	2.10032	0.147268	0.999986
Nufip1	27275	nuclear fragile X mental retardation protein interacting protein 1	ENSMUSG00000022009.2	646.39	0.404483	0.277917	2.09912	0.147384	0.999986
Crebzf	233490	CREB/ATF bZIP transcription factor	ENSMUSG00000051451.7	619.032	0.396881	0.273145	2.09547	0.147737	0.999986
Myl9	98932	myosin, light polypeptide 9, regulatory	ENSMUSG00000067818.7	24.1282	-1.04165	0.70819	2.09508	0.147774	0.999986
Slc25a29	214663	solute carrier family 25 (mitochondrial carrier, palmitoylcarnitine transporter), member 29	ENSMUSG00000021265.4	51.1377	1.27191	0.795091	2.09423	0.147856	0.999986
Lpcat4	99010	lysophosphatidylcholine acyltransferase 4	ENSMUSG00000027134.5	445.491	-0.383644	0.264769	2.09246	0.148027	0.999986
NA	NA	NA	ENSMUSG00000093553.2	40.5488	0.936723	0.629885	2.09159	0.148112	0.999986
Glcci1	170772	glucocorticoid induced transcript 1	ENSMUSG00000029638.18	79.2324	-0.635112	0.436797	2.08943	0.148322	0.999986
Tpm2	22004	tropomyosin 2, beta	ENSMUSG00000028464.17	46.1869	-1.01437	0.672921	2.08926	0.148338	0.999986
Kif2c	73804	kinesin family member 2C	ENSMUSG00000028678.14	2174.59	-1.46024	0.825687	2.08833	0.148428	0.999986
Emilin2	246707	elastin microfibril interfacer 2	ENSMUSG00000024053.12	11968.2	-0.562945	0.378809	2.08813	0.148448	0.999986
Mex3d	237400	mex3 RNA binding family member D	ENSMUSG00000048696.12	188.976	-0.473206	0.326876	2.08744	0.148515	0.999986
Gm17484	100503003	predicted gene, 17484	ENSMUSG00000091514.3	37.6099	0.961339	0.645852	2.08717	0.148541	0.999986
Prcp	72461	prolylcarboxypeptidase (angiotensinase C)	ENSMUSG00000061119.8	1248.94	-0.566044	0.38184	2.08688	0.148569	0.999986
Usp46	69727	ubiquitin specific peptidase 46	ENSMUSG00000054814.15	227.83	0.730533	0.485788	2.08535	0.148719	0.999986
Nedd4l	83814	neural precursor cell expressed, developmentally down-regulated gene 4-like	ENSMUSG00000024589.19	1740.29	-0.377118	0.260062	2.08433	0.148818	0.999986
Nek2	18005	NIMA (never in mitosis gene a)-related expressed kinase 2	ENSMUSG00000026622.16	1422.33	-1.41452	0.808028	2.08368	0.148881	0.999986
Plekhh2	213556	pleckstrin homology domain containing, family H (with MyTH4 domain) member 2	ENSMUSG00000040852.7	36.6162	1.12656	0.739326	2.08096	0.149146	0.999986
NA	NA	NA	ENSMUSG00000111090.2	8.57322	1.69393	1.1333	2.08071	0.149171	0.999986
NA	NA	NA	ENSMUSG00000106946.2	41.3455	0.899355	0.611544	2.0803	0.149211	0.999986
H2ac18	15267	H2A clustered histone 18	ENSMUSG00000064220.7	494.588	0.693898	0.46096	2.07984	0.149255	0.999986
Cpeb2	231207	cytoplasmic polyadenylation element binding protein 2	ENSMUSG00000039782.16	756.758	0.456896	0.313657	2.07938	0.149301	0.999986
Gm1604a	100040822	predicted gene 1604A	ENSMUSG00000090069.3	28.4215	0.970234	0.662324	2.07879	0.149358	0.999986
Ncapd2	68298	non-SMC condensin I complex, subunit D2	ENSMUSG00000038252.14	1360.46	-1.25142	0.736673	2.07823	0.149413	0.999986
Czib	74098	CXXC motif containing zinc binding protein	ENSMUSG00000028608.16	891.097	0.400019	0.276076	2.07782	0.149454	0.999986
Igf2r	16004	insulin-like growth factor 2 receptor	ENSMUSG00000023830.15	686.272	0.610121	0.410491	2.07735	0.1495	0.999986
Ccdc180	381522	coiled-coil domain containing 180	ENSMUSG00000035539.15	44.0006	-0.833002	0.569562	2.07653	0.14958	0.999986
Slc7a5	20539	solute carrier family 7 (cationic amino acid transporter, y+ system), member 5	ENSMUSG00000040010.11	470.476	0.66206	0.442795	2.0761	0.149622	0.999986
Cds1	74596	CDP-diacylglycerol synthase 1	ENSMUSG00000029330.9	504.749	-0.380991	0.263921	2.07519	0.149711	0.999986
Prss34	328780	protease, serine 34	ENSMUSG00000056399.3	466.369	1.64163	0.914767	2.07432	0.149797	0.999986
Dusp18	75219	dual specificity phosphatase 18	ENSMUSG00000047205.13	242.349	-0.566276	0.386944	2.07427	0.149802	0.999986
Cdk14	18647	cyclin-dependent kinase 14	ENSMUSG00000028926.16	2539.28	0.62151	0.41582	2.07404	0.149824	0.999986
Rnpc3	67225	RNA-binding region (RNP1, RRM) containing 3	ENSMUSG00000027981.15	368.94	0.446087	0.308022	2.07239	0.149986	0.999986
Pold1	18971	polymerase (DNA directed), delta 1, catalytic subunit	ENSMUSG00000038644.15	2000.42	-0.439413	0.302088	2.07216	0.150009	0.999986
Slc6a12	14411	solute carrier family 6 (neurotransmitter transporter, betaine/GABA), member 12	ENSMUSG00000030109.16	2122.94	-0.958777	0.599588	2.07209	0.150015	0.999986
NA	NA	NA	ENSMUSG00000110945.2	65.0097	1.03688	0.67153	2.07088	0.150135	0.999986
Tpi1	21991	triosephosphate isomerase 1	ENSMUSG00000023456.17	29563.3	-0.679181	0.449428	2.0706	0.150162	0.999986
Cct3	12462	chaperonin containing Tcp1, subunit 3 (gamma)	ENSMUSG00000001416.14	5585.53	0.426391	0.293406	2.07007	0.150215	0.999986
Tmem92	544806	transmembrane protein 92	ENSMUSG00000075610.10	68.4696	-1.47872	0.886578	2.06961	0.15026	0.999986
Prdx4	53381	peroxiredoxin 4	ENSMUSG00000025289.16	3291.91	-0.516139	0.351532	2.06892	0.150328	0.999986
NA	NA	NA	ENSMUSG00000111160.2	61.1809	1.11764	0.714781	2.06876	0.150344	0.999986
Las1l	76130	LAS1-like (S. cerevisiae)	ENSMUSG00000057421.13	937.898	0.467062	0.320867	2.06847	0.150372	0.999986
Atad2b	320817	ATPase family, AAA domain containing 2B	ENSMUSG00000052812.6	471.204	0.495081	0.339998	2.06741	0.150477	0.999986
Zfp93	22755	zinc finger protein 93	ENSMUSG00000055305.16	88.0212	-0.616983	0.426097	2.06697	0.15052	0.999986
H2-DMb1	14999	histocompatibility 2, class II, locus Mb1	ENSMUSG00000079547.5	2299.98	-0.788835	0.512169	2.06464	0.150751	0.999986
Gm10037	102637366	predicted gene 10037	ENSMUSG00000058246.9	5.98832	-1.89756	1.29578	2.06443	0.150771	0.999986
Cdcp1	109332	CUB domain containing protein 1	ENSMUSG00000035498.11	35.4047	-0.936365	0.639403	2.06397	0.150817	0.999986
Usp10	22224	ubiquitin specific peptidase 10	ENSMUSG00000031826.21	1209.32	0.528856	0.360743	2.06189	0.151022	0.999986
Pkp4	227937	plakophilin 4	ENSMUSG00000026991.21	201.669	-0.503953	0.34874	2.05984	0.151226	0.999986
Mboat2	67216	membrane bound O-acyltransferase domain containing 2	ENSMUSG00000020646.18	34.9949	-1.17354	0.768499	2.05964	0.151246	0.999986
Fance	72775	Fanconi anemia, complementation group E	ENSMUSG00000007570.17	371.666	0.390113	0.271439	2.05912	0.151298	0.999986
Iglc1	110785	immunoglobulin lambda constant 1	ENSMUSG00000105906.2	34.2336	2.06997	1.1917	2.05869	0.151341	0.999986
Nkrf	77286	NF-kappaB repressing factor	ENSMUSG00000044149.8	21.8144	1.11028	0.76319	2.05847	0.151362	0.999986
Cd163	93671	CD163 antigen	ENSMUSG00000008845.10	81.1159	-0.759584	0.516385	2.05754	0.151455	0.999986
Ctps	51797	cytidine 5'-triphosphate synthase	ENSMUSG00000028633.8	277.109	0.838874	0.547507	2.05734	0.151475	0.999986
Cavin3	109042	caveolae associated 3	ENSMUSG00000037060.4	19.4896	-1.16816	0.796781	2.0571	0.151499	0.999986
Ccdc125	76041	coiled-coil domain containing 125	ENSMUSG00000048924.15	215.583	0.721537	0.483815	2.05534	0.151674	0.999986
NA	NA	NA	ENSMUSG00000115685.2	8.31727	1.9339	1.3118	2.05438	0.151769	0.999986
Ckb	12709	creatine kinase, brain	ENSMUSG00000001270.10	21122.1	-0.388182	0.269019	2.05427	0.15178	0.999986
NA	NA	NA	ENSMUSG00000103672.2	49.2787	-1.25754	0.798077	2.05342	0.151865	0.999986
Cnr2	12802	cannabinoid receptor 2 (macrophage)	ENSMUSG00000062585.12	1513.18	-0.46109	0.317845	2.05191	0.152016	0.999986
Ncf2	17970	neutrophil cytosolic factor 2	ENSMUSG00000026480.13	8671.63	-0.372526	0.258725	2.05152	0.152055	0.999986
Bend6	320705	BEN domain containing 6	ENSMUSG00000042182.17	29.75	-1.59399	0.969215	2.05131	0.152075	0.999986
Mcm7	17220	minichromosome maintenance complex component 7	ENSMUSG00000029730.17	1464.85	-0.656651	0.439379	2.04972	0.152234	0.999986
Mrps18b	66973	mitochondrial ribosomal protein S18B	ENSMUSG00000024436.17	1178.22	0.538886	0.368049	2.04875	0.152331	0.999986
NA	NA	NA	ENSMUSG00000097601.3	15.6791	-1.22665	0.842358	2.04873	0.152333	0.999986
Pbk	52033	PDZ binding kinase	ENSMUSG00000022033.10	662.932	-1.18422	0.714114	2.04863	0.152343	0.999986
Add1	11518	adducin 1 (alpha)	ENSMUSG00000029106.15	6056.82	-0.335702	0.233968	2.04861	0.152346	0.999986
Lilrb4b	14727	leukocyte immunoglobulin-like receptor, subfamily B, member 4B	ENSMUSG00000112023.2	28261.7	0.392215	0.272072	2.04851	0.152355	0.999986
Siah1a	20437	siah E3 ubiquitin protein ligase 1A	ENSMUSG00000036840.6	577.637	0.391725	0.272765	2.04801	0.152405	0.999986
NA	NA	NA	ENSMUSG00000098439.2	8.68278	2.46687	1.49943	2.04679	0.152528	0.999986
Ddit4	74747	DNA-damage-inducible transcript 4	ENSMUSG00000020108.5	80.0134	-1.10614	0.708025	2.04668	0.152538	0.999986
Vps13b	666173	vacuolar protein sorting 13B	ENSMUSG00000037646.11	459.719	0.514453	0.354227	2.04593	0.152613	0.999986
Ptpn4	19258	protein tyrosine phosphatase, non-receptor type 4	ENSMUSG00000026384.14	82.7652	0.73128	0.500355	2.04547	0.15266	0.999986
Rn7sk	19817	RNA, 7SK, nuclear	ENSMUSG00002076161.1	1348.04	0.57644	0.391801	2.04374	0.152834	0.999986
Arv1	68865	ARV1 homolog, fatty acid homeostasis modulator	ENSMUSG00000031982.6	147.291	0.741502	0.499962	2.043	0.152908	0.999986
NA	NA	NA	ENSMUSG00000095134.3	4.03879	-2.48056	1.69747	2.03992	0.153218	0.999986
Tgs1	116940	trimethylguanosine synthase 1	ENSMUSG00000028233.7	817.482	0.374066	0.261136	2.03892	0.153318	0.999986
Cep19	66994	centrosomal protein 19	ENSMUSG00000035790.16	562.626	-0.582125	0.397167	2.03892	0.153319	0.999986
Kcnq3	110862	potassium voltage-gated channel, subfamily Q, member 3	ENSMUSG00000056258.10	13.8764	-2.69866	1.38177	2.03699	0.153513	0.999986
Mrc1	17533	mannose receptor, C type 1	ENSMUSG00000026712.4	1061.14	-0.683019	0.456793	2.0366	0.153553	0.999986
NA	NA	NA	ENSMUSG00000117818.2	5.08502	-2.40409	1.59689	2.03571	0.153642	0.999986
Ptgs2	19225	prostaglandin-endoperoxide synthase 2	ENSMUSG00000032487.9	151.201	1.0525	0.663726	2.03527	0.153687	0.999986
Nedd9	18003	neural precursor cell expressed, developmentally down-regulated gene 9	ENSMUSG00000021365.16	523.199	-0.563475	0.386021	2.03471	0.153743	0.999986
Odad2	74934	outer dynein arm docking complex subunit 2	ENSMUSG00000061802.7	5.30336	-2.77603	1.86005	2.03373	0.153843	0.999986
Rnase6	78416	ribonuclease, RNase A family, 6	ENSMUSG00000021880.8	587.959	-0.784016	0.51614	2.03198	0.15402	0.999986
Adrb2	11555	adrenergic receptor, beta 2	ENSMUSG00000045730.5	1011.58	-0.649299	0.437746	2.02972	0.154249	0.999986
Samd4	74480	sterile alpha motif domain containing 4	ENSMUSG00000021838.18	7.71385	1.94993	1.30157	2.02947	0.154275	0.999986
D630029K05Rik	103175	RIKEN cDNA D630029K05 gene	ENSMUSG00000031294.10	2.03643	-3.45869	2.52258	2.02864	0.154358	0.999986
Sort1	20661	sortilin 1	ENSMUSG00000068747.15	459.713	-0.528423	0.364683	2.02833	0.15439	0.999986
Pla2g4a	18783	phospholipase A2, group IVA (cytosolic, calcium-dependent)	ENSMUSG00000056220.15	791.728	0.461765	0.320514	2.02801	0.154422	0.999986
Man1a	17155	mannosidase 1, alpha	ENSMUSG00000003746.17	5646.38	-0.630817	0.425579	2.02465	0.154765	0.999986
Ntmt1	66617	N-terminal Xaa-Pro-Lys N-methyltransferase 1	ENSMUSG00000026857.10	732.477	0.415857	0.290466	2.02326	0.154906	0.999986
Gata1	14460	GATA binding protein 1	ENSMUSG00000031162.15	17.1344	2.17057	1.31758	2.0217	0.155065	0.999986
Ccnb2	12442	cyclin B2	ENSMUSG00000032218.8	3460.24	-1.42989	0.822095	2.02119	0.155118	0.999986
NA	NA	NA	ENSMUSG00000115570.2	8.22926	1.62568	1.11922	2.01993	0.155247	0.999986
Ttc14	67120	tetratricopeptide repeat domain 14	ENSMUSG00000027677.18	1035.56	0.421588	0.294282	2.01982	0.155258	0.999986
Mxd3	17121	Max dimerization protein 3	ENSMUSG00000021485.15	195.928	-1.34794	0.806169	2.01946	0.155294	0.999986
Lpar6	67168	lysophosphatidic acid receptor 6	ENSMUSG00000033446.8	6134.77	0.529137	0.363669	2.01807	0.155437	0.999986
NA	NA	NA	ENSMUSG00000087178.8	44.7461	-0.863237	0.594018	2.01799	0.155445	0.999986
NA	NA	NA	ENSMUSG00000097755.3	17.1902	-2.76369	1.57075	2.01782	0.155462	0.999986
Ubald2	319370	UBA-like domain containing 2	ENSMUSG00000050628.7	707.142	-0.717074	0.478897	2.0177	0.155474	0.999986
Lysmd2	70082	LysM, putative peptidoglycan-binding, domain containing 2	ENSMUSG00000032184.6	6.38906	2.10012	1.36763	2.01683	0.155564	0.999986
NA	NA	NA	ENSMUSG00000097287.4	19.3691	1.39642	0.916368	2.0167	0.155577	0.999986
Ngp	18054	neutrophilic granule protein	ENSMUSG00000032484.9	6111.88	1.22213	0.729254	2.01613	0.155635	0.999986
Gm13464	100041245	glyceraldehyde-3-phosphate dehydrogenase pseudogene	ENSMUSG00000080994.3	4.8201	-3.91818	2.11547	2.01596	0.155653	0.999986
Ttc38	239570	tetratricopeptide repeat domain 38	ENSMUSG00000035944.18	300.177	-0.615837	0.422073	2.01582	0.155667	0.999986
Cenpn	72155	centromere protein N	ENSMUSG00000031756.6	332.35	-1.13005	0.698494	2.01499	0.155752	0.999986
Wdr35	74682	WD repeat domain 35	ENSMUSG00000066643.13	231.005	-0.430564	0.302698	2.01484	0.155768	0.999986
Top1	21969	topoisomerase (DNA) I	ENSMUSG00000070544.7	1260.94	0.552815	0.379821	2.01401	0.155853	0.999986
Hrob	217216	homologous recombination factor with OB-fold	ENSMUSG00000034773.17	265.435	-1.26592	0.764597	2.01303	0.155954	0.999986
NA	NA	NA	ENSMUSG00000115049.2	54.0732	0.685333	0.480931	2.01293	0.155964	0.999986
Lsm12	268490	LSM12 homolog	ENSMUSG00000020922.12	618.974	0.364927	0.256731	2.01252	0.156006	0.999986
Rnasel	24014	ribonuclease L (2', 5'-oligoisoadenylate synthetase-dependent)	ENSMUSG00000066800.12	573.009	-0.505987	0.351162	2.01217	0.156042	0.999986
Mllt3	70122	myeloid/lymphoid or mixed-lineage leukemia; translocated to, 3	ENSMUSG00000028496.18	117.495	-0.839572	0.56329	2.00979	0.156287	0.999986
8030453O22Rik	77209	RIKEN cDNA 8030453O22 gene	ENSMUSG00000085058.3	15.0352	1.55818	1.04314	2.00967	0.156299	0.999986
Hmgb2	97165	high mobility group box 2	ENSMUSG00000054717.8	3614.12	-0.876264	0.563612	2.00889	0.15638	0.999986
Mdm1	17245	transformed mouse 3T3 cell double minute 1	ENSMUSG00000020212.15	376.587	-0.681242	0.461428	2.00848	0.156422	0.999986
Klc2	16594	kinesin light chain 2	ENSMUSG00000024862.17	111.652	0.559633	0.392579	2.00835	0.156435	0.999986
Sqle	20775	squalene epoxidase	ENSMUSG00000022351.15	1777.92	0.529361	0.365165	2.00792	0.156479	0.999986
Pmf1	67037	polyamine-modulated factor 1	ENSMUSG00000028066.16	799.985	-0.674366	0.45527	2.00695	0.15658	0.999986
Dicer1	192119	dicer 1, ribonuclease type III	ENSMUSG00000041415.11	349.669	0.492284	0.343638	2.00686	0.15659	0.999986
Kif23	71819	kinesin family member 23	ENSMUSG00000032254.11	1759.37	-1.2046	0.723748	2.00673	0.156603	0.999986
Mtmr11	194126	myotubularin related protein 11	ENSMUSG00000045934.16	1026.67	-0.493902	0.343017	2.0062	0.156657	0.999986
Fbl-ps2	545184	fibrillarin, pseudogene 2	ENSMUSG00000051639.4	20.116	1.15021	0.788877	2.0043	0.156854	0.999986
Cdon	57810	cell adhesion molecule-related/down-regulated by oncogenes	ENSMUSG00000038119.16	10.7238	-1.59608	1.08031	2.00275	0.157015	0.999986
Tnc	21923	tenascin C	ENSMUSG00000028364.16	63.3322	-0.827002	0.567153	2.00054	0.157243	0.999986
Fancd2	211651	Fanconi anemia, complementation group D2	ENSMUSG00000034023.17	237.947	-1.37572	0.820681	2.00037	0.157261	0.999986
Ddx4	13206	DEAD box helicase 4	ENSMUSG00000021758.15	6.54201	-3.26295	1.90136	1.99983	0.157316	0.999986
NA	NA	NA	ENSMUSG00000087484.2	19.7825	-1.14611	0.787082	1.99966	0.157335	0.999986
Vps13d	230895	vacuolar protein sorting 13D	ENSMUSG00000020220.17	212.121	-0.462238	0.325578	1.99856	0.157448	0.999986
Tmem198b	73827	transmembrane protein 198b	ENSMUSG00000047090.14	480.65	-0.59842	0.4115	1.99844	0.157462	0.999986
Reep4	72549	receptor accessory protein 4	ENSMUSG00000033589.5	2070.81	-0.527022	0.364457	1.99797	0.157511	0.999986
Fam189b	68521	family with sequence similarity 189, member B	ENSMUSG00000032657.16	469.771	-0.668489	0.454369	1.99721	0.157589	0.999986
Cd81	12520	CD81 antigen	ENSMUSG00000037706.18	8690.13	-0.347216	0.244818	1.99694	0.157618	0.999986
Sh2d3c	27387	SH2 domain containing 3C	ENSMUSG00000059013.13	1815.57	-0.476762	0.332159	1.99675	0.157637	0.999986
Cpne9	211232	copine family member IX	ENSMUSG00000030270.12	6.94141	-3.09093	1.71209	1.99639	0.157674	0.999986
C1qa	12259	complement component 1, q subcomponent, alpha polypeptide	ENSMUSG00000036887.6	7027.22	0.888274	0.571633	1.99506	0.157813	0.999986
4933412E12Rik	71086	RIKEN cDNA 4933412E12 gene	ENSMUSG00000112627.2	282.337	-0.804571	0.535465	1.99462	0.157859	0.999986
Ttc9	69480	tetratricopeptide repeat domain 9	ENSMUSG00000042734.7	26.8128	-0.946476	0.663394	1.9942	0.157902	0.999986
Folr1	14275	folate receptor 1 (adult)	ENSMUSG00000001827.13	48.8549	-0.732438	0.515223	1.9936	0.157965	0.999986
Comt	12846	catechol-O-methyltransferase	ENSMUSG00000000326.14	3041.29	-0.401606	0.282228	1.99338	0.157988	0.999986
A230107N01Rik	320919	RIKEN cDNA A230107N01 gene	ENSMUSG00000097292.3	9.06512	1.49334	1.04308	1.99292	0.158036	0.999986
Coq8a	67426	coenzyme Q8A	ENSMUSG00000026489.14	433.328	-0.829724	0.545517	1.99144	0.15819	0.999986
Osm	18413	oncostatin M	ENSMUSG00000058755.4	414.457	0.567896	0.393345	1.99117	0.158218	0.999986
Hspa8	15481	heat shock protein 8	ENSMUSG00000015656.18	51836.4	0.420804	0.295055	1.9911	0.158226	0.999986
Trim37	68729	tripartite motif-containing 37	ENSMUSG00000018548.16	734.982	-0.39218	0.276715	1.99003	0.158338	0.999986
Aunip	69885	aurora kinase A and ninein interacting protein	ENSMUSG00000078521.3	107.625	-1.50059	0.893898	1.98907	0.158438	0.999986
Eif4ebp2	13688	eukaryotic translation initiation factor 4E binding protein 2	ENSMUSG00000020091.16	906.964	-0.335888	0.237913	1.98879	0.158467	0.999986
S100a11	20195	S100 calcium binding protein A11	ENSMUSG00000027907.5	5057.24	-0.536273	0.370864	1.98679	0.158677	0.999986
Prokr1	58182	prokineticin receptor 1	ENSMUSG00000049409.10	199.457	0.883341	0.58271	1.98475	0.15889	0.999986
Slc52a2	52710	solute carrier protein 52, member 2	ENSMUSG00000022560.10	802.734	0.506391	0.353215	1.98411	0.158958	0.999986
Upb1	103149	ureidopropionase, beta	ENSMUSG00000033427.15	16.4651	2.10393	1.25998	1.98287	0.159088	0.999986
Tubb1	545486	tubulin, beta 1 class VI	ENSMUSG00000016255.6	10.965	1.66075	1.1094	1.98257	0.15912	0.999986
Oxct1	67041	3-oxoacid CoA transferase 1	ENSMUSG00000022186.15	3573.04	-0.38221	0.269873	1.98095	0.159291	0.999986
NA	NA	NA	ENSMUSG00000113961.2	37.2701	0.907498	0.630018	1.98013	0.159377	0.999986
Mtap	66902	methylthioadenosine phosphorylase	ENSMUSG00000062937.8	578.236	0.511743	0.357603	1.97959	0.159434	0.999986
Bach2	12014	BTB and CNC homology, basic leucine zipper transcription factor 2	ENSMUSG00000040270.17	70.8199	0.675957	0.475633	1.97947	0.159446	0.999986
A530064D06Rik	328830	RIKEN cDNA A530064D06 gene	ENSMUSG00000043939.17	594.75	0.923531	0.596983	1.97789	0.159612	0.999986
Rtl5	331474	retrotransposon Gag like 5	ENSMUSG00000049191.13	98.8884	-0.80839	0.55104	1.97713	0.159693	0.999986
Zfp783	232785	zinc finger protein 783	ENSMUSG00000072653.15	13.8844	1.87163	1.22398	1.97612	0.159799	0.999986
Crnde	71296	colorectal neoplasia differentially expressed (non-protein coding)	ENSMUSG00000031736.12	6.609	1.66914	1.16986	1.97599	0.159814	0.999986
Klf4	16600	Kruppel-like factor 4 (gut)	ENSMUSG00000003032.9	350.391	-0.397223	0.281942	1.97577	0.159837	0.999986
Mpl	17480	myeloproliferative leukemia virus oncogene	ENSMUSG00000006389.14	19.5667	1.38726	0.954692	1.97484	0.159935	0.999986
NA	NA	NA	ENSMUSG00000103651.2	5.74133	3.2321	2.11544	1.97462	0.159958	0.999986
Ube2c	68612	ubiquitin-conjugating enzyme E2C	ENSMUSG00000001403.14	2086.01	-1.35984	0.799337	1.97447	0.159974	0.999986
Gm7902	666038	predicted gene 7902	ENSMUSG00000106067.2	2.89807	3.40037	2.26282	1.97364	0.160062	0.999986
Fam241a	70617	family with sequence similarity 241, member A	ENSMUSG00000050549.9	639.217	0.40731	0.288379	1.97214	0.16022	0.999986
Ptprs	19280	protein tyrosine phosphatase, receptor type, S	ENSMUSG00000013236.18	473.985	-0.586592	0.406618	1.97064	0.160379	0.999986
Cep41	83922	centrosomal protein 41	ENSMUSG00000029790.17	179.959	0.641634	0.445592	1.96974	0.160476	0.999986
Ssbp3	72475	single-stranded DNA binding protein 3	ENSMUSG00000061887.15	603.555	-0.36722	0.26108	1.96923	0.160529	0.999986
Dbf4	27214	DBF4 zinc finger	ENSMUSG00000002297.17	753.69	-0.759485	0.50834	1.96898	0.160556	0.999986
Mfhas1	52065	malignant fibrous histiocytoma amplified sequence 1	ENSMUSG00000070056.7	1521.04	0.625635	0.428813	1.9684	0.160618	0.999986
Orc1	18392	origin recognition complex, subunit 1	ENSMUSG00000028587.19	85.1015	-1.04357	0.685323	1.96787	0.160674	0.999986
Idh1	15926	isocitrate dehydrogenase 1 (NADP+), soluble	ENSMUSG00000025950.17	18403.1	-0.458537	0.322015	1.96688	0.160779	0.999986
Adck5	268822	aarF domain containing kinase 5	ENSMUSG00000022550.19	1024.23	0.410396	0.2905	1.96646	0.160824	0.999986
Dyrk2	69181	dual-specificity tyrosine-(Y)-phosphorylation regulated kinase 2	ENSMUSG00000028630.10	525.02	0.449233	0.317444	1.96645	0.160825	0.999986
Ppp2r5d	21770	protein phosphatase 2, regulatory subunit B', delta	ENSMUSG00000059409.10	2009.68	-0.444064	0.312933	1.96524	0.160954	0.999986
Gm10132	100043755	ribosomal protein L23A pseudogene	ENSMUSG00000063556.6	95.6373	-2.07927	1.156	1.96445	0.161038	0.999986
Pde6g	18588	phosphodiesterase 6G, cGMP-specific, rod, gamma	ENSMUSG00000025386.3	1.97952	3.60747	2.50792	1.96405	0.16108	0.999986
Dusp5	240672	dual specificity phosphatase 5	ENSMUSG00000034765.7	798.914	0.8162	0.540431	1.96272	0.161222	0.999986
Recql4	79456	RecQ protein-like 4	ENSMUSG00000033762.9	61.319	-0.843928	0.583128	1.96253	0.161243	0.999986
Arhgap45	70719	Rho GTPase activating protein 45	ENSMUSG00000035697.15	16071.8	-0.391028	0.276988	1.96233	0.161264	0.999986
Ak8	68870	adenylate kinase 8	ENSMUSG00000026807.9	53.6543	-1.13772	0.747827	1.96119	0.161387	0.999986
Pak1	18479	p21 (RAC1) activated kinase 1	ENSMUSG00000030774.14	2555.78	-0.532997	0.371267	1.96102	0.161404	0.999986
Snrpd3	67332	small nuclear ribonucleoprotein D3	ENSMUSG00000020180.11	1167.31	0.458837	0.323537	1.9597	0.161545	0.999986
Tstd3	77032	thiosulfate sulfurtransferase (rhodanese)-like domain containing 3	ENSMUSG00000028251.6	867.372	-0.468201	0.330032	1.95965	0.161551	0.999986
Atg2a	329015	autophagy related 2A	ENSMUSG00000024773.16	1075.55	-0.479675	0.337412	1.95953	0.161563	0.999986
Gm16238	100191076	ribosomal protein L19 pseudogene	ENSMUSG00000089988.3	3.55617	2.81912	1.86168	1.95943	0.161574	0.999986
Ncapg	54392	non-SMC condensin I complex, subunit G	ENSMUSG00000015880.14	901.586	-1.16683	0.715924	1.95927	0.161592	0.999986
Zbed3	72114	zinc finger, BED type containing 3	ENSMUSG00000041995.9	267.799	-0.481291	0.340984	1.9584	0.161685	0.999986
Golm2	319996	golgi membrane protein 2	ENSMUSG00000060227.16	75.627	-1.22539	0.778869	1.95821	0.161705	0.999986
4930473A02Rik	321014	RIKEN cDNA 4930473A02 gene	ENSMUSG00000060029.14	3.76188	2.77261	1.83187	1.95791	0.161737	0.999986
Tmem81	74626	transmembrane protein 81	ENSMUSG00000048174.3	38.4191	0.822616	0.582313	1.95641	0.161898	0.999986
Eml6	237711	echinoderm microtubule associated protein like 6	ENSMUSG00000044072.15	32.5543	-0.976097	0.681879	1.95641	0.161898	0.999986
Fibp	58249	fibroblast growth factor (acidic) intracellular binding protein	ENSMUSG00000024911.8	1699.22	0.340015	0.242515	1.95618	0.161923	0.999986
Avpi1	69534	arginine vasopressin-induced 1	ENSMUSG00000018821.4	813.487	-0.610572	0.421739	1.9559	0.161952	0.999986
Myoz1	59011	myozenin 1	ENSMUSG00000068697.8	37.9911	-0.957889	0.66377	1.95523	0.162024	0.999986
NA	NA	NA	ENSMUSG00000054418.7	6.97771	-2.9744	1.86013	1.95395	0.162162	0.999986
Mir22hg	100042498	Mir22 host gene (non-protein coding)	ENSMUSG00000085148.2	1103.13	0.439863	0.311312	1.95368	0.162191	0.999986
Ccnb1	268697	cyclin B1	ENSMUSG00000041431.17	4946.2	-1.37257	0.806664	1.95137	0.162439	0.999986
Slc35e2	320541	solute carrier family 35, member E2	ENSMUSG00000042202.16	173.149	-0.459882	0.328354	1.9512	0.162457	0.999986
P2ry2	18442	purinergic receptor P2Y, G-protein coupled 2	ENSMUSG00000032860.6	551.586	0.494841	0.349023	1.9509	0.16249	0.999986
Abhd14b	76491	abhydrolase domain containing 14b	ENSMUSG00000042073.16	270.74	-0.497266	0.352343	1.95035	0.16255	0.999986
Aatf	56321	apoptosis antagonizing transcription factor	ENSMUSG00000018697.15	850.709	0.660645	0.45271	1.95024	0.162561	0.999986
Spag5	54141	sperm associated antigen 5	ENSMUSG00000002055.10	1099.34	-1.38861	0.817816	1.94949	0.162641	0.999986
Apex1	11792	apurinic/apyrimidinic endonuclease 1	ENSMUSG00000035960.15	1900.79	0.484571	0.341108	1.94872	0.162725	0.999986
Ube2h	22214	ubiquitin-conjugating enzyme E2H	ENSMUSG00000039159.17	1315.47	-0.409716	0.291166	1.94861	0.162737	0.999986
Mamdc4	381352	MAM domain containing 4	ENSMUSG00000026941.17	14.632	-1.85364	1.1956	1.94836	0.162763	0.999986
Filip1	70598	filamin A interacting protein 1	ENSMUSG00000034898.18	3.49714	2.79955	2.08554	1.94736	0.162871	0.999986
NA	NA	NA	ENSMUSG00000106025.2	5.71162	1.87475	1.3135	1.94602	0.163016	0.999986
NA	NA	NA	ENSMUSG00000104291.2	53.8492	0.997936	0.675003	1.94549	0.163073	0.999986
NA	NA	NA	ENSMUSG00000107374.2	2.00222	4.26848	3.05903	1.94439	0.163192	0.999986
NA	NA	NA	ENSMUSG00000113472.2	5.25483	2.10181	1.499	1.94434	0.163198	0.999986
Zzef1	195018	zinc finger, ZZ-type with EF hand domain 1	ENSMUSG00000055670.15	323.772	0.43816	0.312487	1.94427	0.163205	0.999986
Vmn2r114	666002	vomeronasal 2, receptor 114	ENSMUSG00000091945.3	26.1035	1.01915	0.712768	1.94423	0.16321	0.999986
Eif1a	13664	eukaryotic translation initiation factor 1A	ENSMUSG00000057561.11	3278.08	0.39884	0.283748	1.94408	0.163226	0.999986
Ears2	67417	glutamyl-tRNA synthetase 2, mitochondrial	ENSMUSG00000030871.12	200.168	0.773115	0.526775	1.94399	0.163236	0.999986
Cenpi	102920	centromere protein I	ENSMUSG00000031262.13	545.217	-1.07094	0.675697	1.94374	0.163263	0.999986
Uchl4	93841	ubiquitin carboxyl-terminal esterase L4	ENSMUSG00000035337.4	6.5609	1.93729	1.31665	1.94224	0.163426	0.999986
Asprv1	67855	aspartic peptidase, retroviral-like 1	ENSMUSG00000033508.9	26.7691	1.92989	1.15864	1.94207	0.163444	0.999986
Ankrd17	81702	ankyrin repeat domain 17	ENSMUSG00000055204.16	1169.27	0.402631	0.286871	1.9419	0.163462	0.999986
Tec	21682	tec protein tyrosine kinase	ENSMUSG00000029217.17	3016.09	-0.335525	0.240149	1.94162	0.163493	0.999986
Zfp518b	100515	zinc finger protein 518B	ENSMUSG00000046572.11	52.3471	0.697291	0.497111	1.94036	0.16363	0.999986
Polr3e	26939	polymerase (RNA) III (DNA directed) polypeptide E	ENSMUSG00000030880.15	1064.25	0.652765	0.448604	1.93949	0.163724	0.999986
NA	NA	NA	ENSMUSG00000115276.2	15.1593	1.84228	1.1416	1.93793	0.163893	0.999986
Fuca2	66848	fucosidase, alpha-L- 2, plasma	ENSMUSG00000019810.16	4019.3	-0.40385	0.287603	1.93734	0.163958	0.999986
Gm23849	115487916	predicted gene, 23849	ENSMUSG00000119776.1	43.8217	0.969249	0.666677	1.9364	0.16406	0.999986
Mphosph10	67973	M-phase phosphoprotein 10 (U3 small nucleolar ribonucleoprotein)	ENSMUSG00000030521.12	966.535	0.454023	0.3224	1.93514	0.164197	0.999986
Rpl10-ps6	100043010	ribosomal protein L10, pseudogene 6	ENSMUSG00000080885.2	11.2877	1.33775	0.949093	1.9345	0.164267	0.999986
NA	NA	NA	ENSMUSG00000116617.2	15.1032	-2.40197	1.45076	1.93379	0.164344	0.999986
Myo3b	329421	myosin IIIB	ENSMUSG00000042064.14	2.75554	-3.40966	2.34246	1.93311	0.164418	0.999986
Sowahc	268301	sosondowah ankyrin repeat domain family member C	ENSMUSG00000098188.2	561.408	0.371991	0.266883	1.93232	0.164504	0.999986
NA	NA	NA	ENSMUSG00000112346.2	25.0155	-0.920256	0.658424	1.93231	0.164506	0.999986
Dop1a	320615	DOP1 leucine zipper like protein A	ENSMUSG00000034973.17	139.262	0.527031	0.376602	1.93212	0.164527	0.999986
Dapp1	26377	dual adaptor for phosphotyrosine and 3-phosphoinositides 1	ENSMUSG00000028159.15	2347.07	-0.468431	0.331714	1.93187	0.164554	0.999986
Pla2r1	18779	phospholipase A2 receptor 1	ENSMUSG00000054580.15	9.96317	-2.76169	1.69299	1.93131	0.164615	0.999986
Tmem40	94346	transmembrane protein 40	ENSMUSG00000059900.15	23.4976	1.54411	1.00808	1.9311	0.164639	0.999986
Ube2t	67196	ubiquitin-conjugating enzyme E2T	ENSMUSG00000026429.10	418.565	-0.88248	0.58208	1.93099	0.16465	0.999986
Peli2	93834	pellino 2	ENSMUSG00000021846.10	314.831	-0.527303	0.373488	1.93051	0.164702	0.999986
NA	NA	NA	ENSMUSG00000074284.7	8.31461	1.7226	1.18145	1.93021	0.164735	0.999986
Csgalnact2	78752	chondroitin sulfate N-acetylgalactosaminyltransferase 2	ENSMUSG00000042042.15	1343.44	-0.412968	0.294723	1.9301	0.164748	0.999986
Arhgap9	216445	Rho GTPase activating protein 9	ENSMUSG00000040345.11	6816.91	-0.410716	0.292785	1.92933	0.164831	0.999986
Bin3	57784	bridging integrator 3	ENSMUSG00000022089.10	2484.52	-0.313295	0.225295	1.92913	0.164853	0.999986
Fam83a	239463	family with sequence similarity 83, member A	ENSMUSG00000051225.10	5.5521	-3.03179	1.92919	1.92906	0.164862	0.999986
Tpcn1	252972	two pore channel 1	ENSMUSG00000032741.10	823.185	-0.469952	0.333736	1.92894	0.164875	0.999986
Gm16576	100504191	predicted gene 16576	ENSMUSG00000087543.2	21.9695	-1.33279	0.892979	1.92851	0.164921	0.999986
Dynlt1f	100040531	dynein light chain Tctex-type 1F	ENSMUSG00000095677.3	1597.03	-0.547791	0.384024	1.92825	0.16495	0.999986
Rin3	217835	Ras and Rab interactor 3	ENSMUSG00000044456.17	1369.48	-0.598271	0.416024	1.92782	0.164997	0.999986
Gcnt7	654821	glucosaminyl (N-acetyl) transferase family member 7	ENSMUSG00000074569.5	16.7698	1.0983	0.783811	1.92779	0.165	0.999986
Spen	56381	spen family transcription repressor	ENSMUSG00000040761.17	1046.05	0.371663	0.266611	1.92669	0.165122	0.999986
Lmnb1	16906	lamin B1	ENSMUSG00000024590.9	980.502	-0.767638	0.516764	1.92658	0.165133	0.999986
Cxcr5	12145	chemokine (C-X-C motif) receptor 5	ENSMUSG00000047880.16	16.5522	1.99018	1.24888	1.92531	0.165272	0.999986
Eng	13805	endoglin	ENSMUSG00000026814.17	831.734	-0.49166	0.348391	1.92515	0.16529	0.999986
Etv3	27049	ets variant 3	ENSMUSG00000003382.19	1144.22	0.461748	0.32829	1.92362	0.165458	0.999986
NA	NA	NA	ENSMUSG00000117448.2	6.87754	3.07418	1.91877	1.92323	0.165501	0.999986
Peli3	240518	pellino 3	ENSMUSG00000024901.16	125.225	-0.496404	0.357048	1.92316	0.165509	0.999986
Steap2	74051	six transmembrane epithelial antigen of prostate 2	ENSMUSG00000015653.14	4.04029	-3.34467	2.13393	1.92247	0.165584	0.999986
Itgam	16409	integrin alpha M	ENSMUSG00000030786.19	13344.3	-0.494144	0.349194	1.92107	0.165739	0.999986
Txnip	56338	thioredoxin interacting protein	ENSMUSG00000038393.15	5169.19	-0.474791	0.336595	1.9208	0.165768	0.999986
Sh3d19	27059	SH3 domain protein D19	ENSMUSG00000028082.15	327.566	-0.582899	0.410468	1.92018	0.165837	0.999986
Ncoa6	56406	nuclear receptor coactivator 6	ENSMUSG00000038369.15	575.3	0.479047	0.341179	1.91883	0.165986	0.999986
Diaph3	56419	diaphanous related formin 3	ENSMUSG00000022021.15	200.554	-0.854581	0.577072	1.91823	0.166052	0.999986
Tmem95	100503361	transmembrane protein 95	ENSMUSG00000094845.3	2.87801	-3.41126	2.29815	1.91803	0.166074	0.999986
Selplg	20345	selectin, platelet (p-selectin) ligand	ENSMUSG00000048163.14	10213.1	-0.457319	0.325085	1.91795	0.166083	0.999986
Svil	225115	supervillin	ENSMUSG00000024236.19	403.849	-0.367923	0.265349	1.91771	0.166109	0.999986
Bnip3	12176	BCL2/adenovirus E1B interacting protein 3	ENSMUSG00000078566.9	8966.28	-0.734848	0.497071	1.91738	0.166145	0.999986
Smpd1	20597	sphingomyelin phosphodiesterase 1, acid lysosomal	ENSMUSG00000037049.10	1670.21	-0.43475	0.310427	1.9171	0.166176	0.999986
P4hb	18453	prolyl 4-hydroxylase, beta polypeptide	ENSMUSG00000025130.12	22469.6	-0.410134	0.2932	1.91708	0.166179	0.999986
Tent5c	74645	terminal nucleotidyltransferase 5C	ENSMUSG00000044468.15	217.938	-0.484032	0.346972	1.91674	0.166217	0.999986
Rpa1	68275	replication protein A1	ENSMUSG00000000751.14	3303.02	-0.363231	0.261125	1.91559	0.166344	0.999986
Shld2	75698	shieldin complex subunit 2	ENSMUSG00000041471.10	171.567	-0.461323	0.332303	1.91548	0.166355	0.999986
Smtnl2	276829	smoothelin-like 2	ENSMUSG00000045667.15	13.636	-2.05914	1.28982	1.91428	0.166488	0.999986
Gm5577	434064	predicted gene 5577	ENSMUSG00000084950.8	11.4338	-1.59932	1.08978	1.91397	0.166523	0.999986
Pafah1b3	18476	platelet-activating factor acetylhydrolase, isoform 1b, subunit 3	ENSMUSG00000005447.13	755.659	-0.478863	0.341111	1.91305	0.166625	0.999986
Arhgdig	14570	Rho GDP dissociation inhibitor (GDI) gamma	ENSMUSG00000073433.12	4.88959	-2.5348	1.69907	1.91251	0.166685	0.999986
Phactr1	218194	phosphatase and actin regulator 1	ENSMUSG00000054728.18	29.9577	-1.24054	0.827671	1.91246	0.16669	0.999986
Slc17a8	216227	solute carrier family 17 (sodium-dependent inorganic phosphate cotransporter), member 8	ENSMUSG00000019935.17	7.55326	-1.90204	1.28393	1.91213	0.166727	0.999986
Gm36161	102639975	predicted gene, 36161	ENSMUSG00000114608.2	1286.35	0.367758	0.264827	1.91132	0.166817	0.999986
Mak	17152	male germ cell-associated kinase	ENSMUSG00000021363.15	39.437	-1.10809	0.752673	1.9107	0.166885	0.999986
Lnpep	240028	leucyl/cystinyl aminopeptidase	ENSMUSG00000023845.8	1371.63	-0.49191	0.349429	1.91009	0.166953	0.999986
Bod1l	665775	biorientation of chromosomes in cell division 1-like	ENSMUSG00000061755.11	1040.72	0.428469	0.306988	1.90981	0.166984	0.999986
Unc13a	382018	unc-13 homolog A	ENSMUSG00000034799.17	56.7988	-0.65831	0.474427	1.90937	0.167033	0.999986
Hepacam2	101202	HEPACAM family member 2	ENSMUSG00000044156.15	43.349	-1.01143	0.69446	1.90725	0.167269	0.999986
Fhl1	14199	four and a half LIM domains 1	ENSMUSG00000023092.17	11.8804	1.53717	1.06997	1.90683	0.167316	0.999986
Lyrm2	108755	LYR motif containing 2	ENSMUSG00000045854.5	381.819	0.426434	0.307037	1.90633	0.167372	0.999986
Zfp334	228876	zinc finger protein 334	ENSMUSG00000017667.10	17.4321	-1.10912	0.793441	1.90607	0.1674	0.999986
Kctd9	105440	potassium channel tetramerisation domain containing 9	ENSMUSG00000034327.18	412.825	-0.596806	0.419972	1.90511	0.167508	0.999986
Pola1	18968	polymerase (DNA directed), alpha 1	ENSMUSG00000006678.7	242.861	-0.639871	0.449324	1.90496	0.167525	0.999986
Fam162a	70186	family with sequence similarity 162, member A	ENSMUSG00000003955.9	2647.11	-0.802529	0.537214	1.90485	0.167536	0.999986
NA	NA	NA	ENSMUSG00000106767.2	4.80571	2.30859	1.59228	1.90416	0.167614	0.999986
Gramd4	223752	GRAM domain containing 4	ENSMUSG00000035900.19	581.829	-0.67219	0.465083	1.90401	0.16763	0.999986
Marchf9	216438	membrane associated ring-CH-type finger 9	ENSMUSG00000040502.6	7.90481	1.65086	1.15669	1.90384	0.167649	0.999986
Clec2i	93675	C-type lectin domain family 2, member i	ENSMUSG00000030365.12	281.597	-0.792562	0.539782	1.90336	0.167702	0.999986
N6amt1	67768	N-6 adenine-specific DNA methyltransferase 1 (putative)	ENSMUSG00000044442.12	476.496	0.479537	0.343131	1.90331	0.167709	0.999986
Dusp2	13537	dual specificity phosphatase 2	ENSMUSG00000027368.7	107.993	0.593009	0.425022	1.9025	0.167799	0.999986
Ganc	76051	glucosidase, alpha; neutral C	ENSMUSG00000062646.13	353.077	-0.647094	0.452282	1.90212	0.167841	0.999986
Tmx1	72736	thioredoxin-related transmembrane protein 1	ENSMUSG00000021072.13	4010.87	-0.326568	0.23632	1.9003	0.168044	0.999986
NA	NA	NA	ENSMUSG00000105864.2	7.76699	2.98743	1.80703	1.89963	0.16812	0.999986
NA	NA	NA	ENSMUSG00000104114.2	13.1889	3.60057	1.77879	1.89958	0.168125	0.999986
Lipn	70166	lipase, family member N	ENSMUSG00000024770.15	180.234	-0.609211	0.432465	1.8995	0.168134	0.999986
Arhgap11a	228482	Rho GTPase activating protein 11A	ENSMUSG00000041219.15	1989.43	-0.472352	0.337083	1.89926	0.168162	0.999986
Alox12	11684	arachidonate 12-lipoxygenase	ENSMUSG00000000320.11	46.1843	1.0774	0.73165	1.89902	0.168188	0.999986
Plekha3	83435	pleckstrin homology domain-containing, family A (phosphoinositide binding specific) member 3	ENSMUSG00000002733.9	1270.22	0.391907	0.282531	1.8989	0.168201	0.999986
Knstrn	51944	kinetochore-localized astrin/SPAG5 binding	ENSMUSG00000027331.16	1387.09	-1.21742	0.74681	1.89702	0.168412	0.999986
Dusp22	105352	dual specificity phosphatase 22	ENSMUSG00000069255.14	880.453	-0.414618	0.298631	1.89674	0.168444	0.999986
Esyt2	52635	extended synaptotagmin-like protein 2	ENSMUSG00000021171.9	1186.38	-0.341887	0.247653	1.89659	0.16846	0.999986
Gm16793	100504714	predicted gene, 16793	ENSMUSG00000097357.3	15.3497	1.15185	0.829856	1.8964	0.168482	0.999986
Sh3bgrl2	212531	SH3 domain binding glutamic acid-rich protein like 2	ENSMUSG00000032261.17	3735.74	-0.369385	0.266686	1.89639	0.168483	0.999986
Map4k3	225028	mitogen-activated protein kinase kinase kinase kinase 3	ENSMUSG00000024242.16	3529.71	0.763131	0.515905	1.89621	0.168503	0.999986
Thbs1	21825	thrombospondin 1	ENSMUSG00000040152.9	5827.99	0.665518	0.459183	1.89581	0.168548	0.999986
Snx24	69226	sorting nexing 24	ENSMUSG00000024535.17	746.06	-0.363667	0.263365	1.89512	0.168626	0.999986
6820431F20Rik	547150	cadherin 11 pseudogene	ENSMUSG00000071796.14	2389.12	0.45594	0.326311	1.89483	0.168658	0.999986
Srsf6	67996	serine and arginine-rich splicing factor 6	ENSMUSG00000016921.15	3031.31	0.368862	0.266507	1.8942	0.168729	0.999986
Mbp	17196	myelin basic protein	ENSMUSG00000041607.18	1932.62	-0.348586	0.252395	1.894	0.168752	0.999986
Ranbp1	19385	RAN binding protein 1	ENSMUSG00000005732.15	3846.74	0.434549	0.311899	1.89262	0.168907	0.999986
Synrg	217030	synergin, gamma	ENSMUSG00000034940.16	504.284	-0.366508	0.26588	1.89212	0.168963	0.999986
Spsb4	211949	splA/ryanodine receptor domain and SOCS box containing 4	ENSMUSG00000046997.6	129.298	0.949613	0.63739	1.89195	0.168982	0.999986
2610206C17Rik	72495	RIKEN cDNA 2610206C17 gene	ENSMUSG00000085236.4	5.29764	2.48347	1.71098	1.89134	0.169051	0.999986
Tm7sf2	73166	transmembrane 7 superfamily member 2	ENSMUSG00000024799.17	177.771	-0.640347	0.453001	1.88991	0.169212	0.999986
Iqgap2	544963	IQ motif containing GTPase activating protein 2	ENSMUSG00000021676.11	774.684	0.559279	0.395331	1.88947	0.169261	0.999986
Hsd17b14	66065	hydroxysteroid (17-beta) dehydrogenase 14	ENSMUSG00000030825.20	11.025	-1.30811	0.943721	1.88822	0.169402	0.999986
Oprl1	18389	opioid receptor-like 1	ENSMUSG00000027584.18	4.06864	3.46281	2.16979	1.88759	0.169475	0.999986
Ncapd3	78658	non-SMC condensin II complex, subunit D3	ENSMUSG00000035024.17	606.128	-0.588399	0.415233	1.88732	0.169505	0.999986
Kri1	215194	KRI1 homolog	ENSMUSG00000035047.10	251.574	0.485146	0.349927	1.88706	0.169534	0.999986
NA	NA	NA	ENSMUSG00000102856.2	13.1286	1.63389	1.08139	1.88458	0.169815	0.999986
Asap1	13196	ArfGAP with SH3 domain, ankyrin repeat and PH domain1	ENSMUSG00000022377.17	2277.7	0.318976	0.231973	1.88443	0.169831	0.999986
Cracr2a	381812	calcium release activated channel regulator 2A	ENSMUSG00000061414.9	25.8424	1.17587	0.808097	1.88381	0.169902	0.999986
Gask1b	68659	golgi associated kinase 1B	ENSMUSG00000027955.17	650.417	-0.406698	0.294435	1.88365	0.16992	0.999986
NA	NA	NA	ENSMUSG00000113569.2	5.4744	1.81161	1.29468	1.88352	0.169935	0.999986
Pgam2	56012	phosphoglycerate mutase 2	ENSMUSG00000020475.4	10.7885	-1.41589	1.01709	1.88264	0.170034	0.999986
A330032B11Rik	319931	RIKEN cDNA A330032B11 gene	ENSMUSG00000097591.2	5.5659	-2.36382	1.62626	1.88258	0.170041	0.999986
A430018G15Rik	115489452	RIKEN cDNA A430018G15 gene	ENSMUSG00000085315.8	16.9744	-1.40971	0.980849	1.88206	0.1701	0.999986
Zfp458	238690	zinc finger protein 458	ENSMUSG00000055480.8	21.3192	1.02962	0.737784	1.8815	0.170164	0.999986
Slc3a2	17254	solute carrier family 3 (activators of dibasic and neutral amino acid transport), member 2	ENSMUSG00000010095.14	19777.2	0.63035	0.439252	1.88079	0.170244	0.999986
Wsb2	59043	WD repeat and SOCS box-containing 2	ENSMUSG00000029364.16	6512.61	0.402152	0.290527	1.88014	0.170319	0.999986
Mgat5	107895	mannoside acetylglucosaminyltransferase 5	ENSMUSG00000036155.14	573.111	0.674437	0.469568	1.87964	0.170375	0.999986
Prr11	270906	proline rich 11	ENSMUSG00000020493.9	266.488	-1.47588	0.881852	1.87901	0.170447	0.999986
Cdc45	12544	cell division cycle 45	ENSMUSG00000000028.16	345.269	-0.889407	0.59509	1.87874	0.170477	0.999986
Snx11	74479	sorting nexin 11	ENSMUSG00000020876.15	1307.66	0.349326	0.254065	1.8783	0.170527	0.999986
NA	NA	NA	ENSMUSG00000112342.2	108.529	0.614365	0.442242	1.87634	0.170751	0.999986
Paip2	67869	polyadenylate-binding protein-interacting protein 2	ENSMUSG00000037058.17	4967.14	-0.346171	0.251851	1.8737	0.171052	0.999986
Ptpn12	19248	protein tyrosine phosphatase, non-receptor type 12	ENSMUSG00000028771.14	778.317	-0.341337	0.248983	1.87289	0.171145	0.999986
Hmgb3	15354	high mobility group box 3	ENSMUSG00000015217.12	404.415	-0.615973	0.435693	1.86972	0.171507	0.999986
NA	NA	NA	ENSMUSG00000103309.2	2.66319	-3.42673	2.32897	1.86919	0.171568	0.999986
Alox5ap	11690	arachidonate 5-lipoxygenase activating protein	ENSMUSG00000060063.10	9002.17	-0.482598	0.346004	1.86911	0.171577	0.999986
Rsbn1l	242860	round spermatid basic protein 1-like	ENSMUSG00000039968.10	290.365	-0.609948	0.433555	1.86889	0.171602	0.999986
4930523C07Rik	67647	RIKEN cDNA 4930523C07 gene	ENSMUSG00000090394.9	225.607	0.59782	0.426961	1.86745	0.171768	0.999986
Comp	12845	cartilage oligomeric matrix protein	ENSMUSG00000031849.10	8.21404	-1.58798	1.12455	1.86704	0.171814	0.999986
Lrp12	239393	low density lipoprotein-related protein 12	ENSMUSG00000022305.14	1472.17	0.526146	0.375824	1.86605	0.171928	0.999986
Ak3	56248	adenylate kinase 3	ENSMUSG00000024782.8	2134.09	-0.429147	0.310541	1.86536	0.172008	0.999986
Ncapg2	76044	non-SMC condensin II complex, subunit G2	ENSMUSG00000042029.8	1453.81	-0.581018	0.411198	1.86468	0.172086	0.999986
Olfml3	99543	olfactomedin-like 3	ENSMUSG00000027848.13	1518.12	0.776224	0.527774	1.86461	0.172094	0.999986
NA	NA	NA	ENSMUSG00000107355.2	227.601	0.542491	0.390966	1.86455	0.1721	0.999986
Fam102a	98952	family with sequence similarity 102, member A	ENSMUSG00000039157.13	497.03	-0.43546	0.31621	1.86435	0.172124	0.999986
Fbxl16	214931	F-box and leucine-rich repeat protein 16	ENSMUSG00000025738.9	4.03506	-3.14359	2.09653	1.8643	0.172129	0.999986
Cdh22	104010	cadherin 22	ENSMUSG00000053166.15	1.88964	3.65569	2.59409	1.86385	0.172182	0.999986
Mettl16	67493	methyltransferase like 16	ENSMUSG00000010554.15	809.355	0.442363	0.320436	1.86285	0.172296	0.999986
Slco4a1	108115	solute carrier organic anion transporter family, member 4a1	ENSMUSG00000038963.16	8802.24	-0.919991	0.603902	1.86261	0.172324	0.999986
Cdk5r1	12569	cyclin-dependent kinase 5, regulatory subunit 1 (p35)	ENSMUSG00000048895.14	8.95291	3.14268	1.82409	1.86196	0.172399	0.999986
Nlrp12	378425	NLR family, pyrin domain containing 12	ENSMUSG00000078817.5	15.6762	2.28166	1.47175	1.86144	0.172458	0.999986
Artn	11876	artemin	ENSMUSG00000028539.15	1.86586	4.13581	3.13242	1.86119	0.172487	0.999986
Slc6a8	102857	solute carrier family 6 (neurotransmitter transporter, creatine), member 8	ENSMUSG00000019558.15	2210.19	0.779336	0.529721	1.8596	0.172671	0.999986
Il2ra	16184	interleukin 2 receptor, alpha chain	ENSMUSG00000026770.6	8.64105	1.55311	1.10351	1.85871	0.172774	0.999986
Kdelr3	105785	KDEL (Lys-Asp-Glu-Leu) endoplasmic reticulum protein retention receptor 3	ENSMUSG00000010830.9	21.2849	-1.28857	0.897589	1.85797	0.172859	0.999986
Lars	107045	leucyl-tRNA synthetase	ENSMUSG00000024493.10	2220.57	0.441991	0.319941	1.85776	0.172883	0.999986
Stk11ip	71728	serine/threonine kinase 11 interacting protein	ENSMUSG00000026213.16	1699.37	-0.35519	0.2596	1.85639	0.173043	0.999986
Mmaa	109136	methylmalonic aciduria (cobalamin deficiency) type A	ENSMUSG00000037022.4	182.604	0.628488	0.449129	1.85549	0.173146	0.999986
Sema6c	20360	sema domain, transmembrane domain (TM), and cytoplasmic domain, (semaphorin) 6C	ENSMUSG00000038777.20	14.9061	-1.50475	1.02525	1.85534	0.173164	0.999986
Cachd1	320508	cache domain containing 1	ENSMUSG00000028532.15	3.1631	-3.75926	2.70698	1.85522	0.173178	0.999986
Gys1	14936	glycogen synthase 1, muscle	ENSMUSG00000003865.17	1968.23	-0.744414	0.510607	1.8552	0.173179	0.999986
Clstn3	232370	calsyntenin 3	ENSMUSG00000008153.13	1.88313	-4.06171	3.08688	1.85516	0.173184	0.999986
Pgam1	18648	phosphoglycerate mutase 1	ENSMUSG00000011752.8	24533.7	-0.481286	0.346428	1.85381	0.173341	0.999986
NA	NA	NA	ENSMUSG00000062038.6	294.722	0.450785	0.328651	1.85375	0.173348	0.999986
Rhbdl3	246104	rhomboid like 3	ENSMUSG00000017692.9	3.06391	-3.12201	2.19979	1.85296	0.173439	0.999986
Msantd1	403174	Myb/SANT-like DNA-binding domain containing 1	ENSMUSG00000051246.4	5.10931	-2.60842	1.72641	1.85217	0.173531	0.999986
NA	NA	NA	ENSMUSG00000057359.8	1120.97	-0.519139	0.372852	1.85089	0.17368	0.999986
NA	NA	NA	ENSMUSG00000113882.2	27.3452	1.03151	0.732933	1.8486	0.173946	0.999986
Sash3	74131	SAM and SH3 domain containing 3	ENSMUSG00000031101.7	3527.02	-0.402463	0.293324	1.84706	0.174126	0.999986
Gbp8	76074	guanylate-binding protein 8	ENSMUSG00000034438.17	106.057	-1.01785	0.687787	1.84693	0.174141	0.999986
Ugt1a7c	394432	UDP glucuronosyltransferase 1 family, polypeptide A7C	ENSMUSG00000090124.8	5628.85	-0.674414	0.469884	1.84596	0.174254	0.999986
Mustn1	66175	musculoskeletal, embryonic nuclear protein 1	ENSMUSG00000042485.8	3.36596	2.71523	1.87164	1.84563	0.174292	0.999986
NA	NA	NA	ENSMUSG00000073867.3	28.791	1.11755	0.780605	1.84474	0.174396	0.999986
Cryba4	12959	crystallin, beta A4	ENSMUSG00000066975.13	6.25072	-2.75017	1.70496	1.84445	0.17443	0.999986
Trmt6	66926	tRNA methyltransferase 6	ENSMUSG00000037376.15	708.893	0.556184	0.398482	1.84395	0.174489	0.999986
NA	NA	NA	ENSMUSG00000105852.5	29.9521	0.881396	0.640844	1.84363	0.174527	0.999986
Ypel5	383295	yippee like 5	ENSMUSG00000039770.7	4511.68	-0.315602	0.231963	1.84354	0.174537	0.999986
B230216N24Rik	78603	RIKEN cDNA B230216N24 gene	ENSMUSG00000089706.8	34.8796	1.17911	0.798767	1.84338	0.174555	0.999986
4930404I05Rik	67394	RIKEN cDNA 4930404I05 gene	ENSMUSG00000087354.2	4.75273	1.98957	1.43546	1.84337	0.174556	0.999986
Dhtkd1	209692	dehydrogenase E1 and transketolase domain containing 1	ENSMUSG00000025815.14	5.93397	2.18431	1.44415	1.84255	0.174653	0.999986
Adarb1	110532	adenosine deaminase, RNA-specific, B1	ENSMUSG00000020262.16	25.9919	-1.45628	0.945053	1.84228	0.174684	0.999986
Fbl	14113	fibrillarin	ENSMUSG00000046865.8	940.449	0.487371	0.352707	1.842	0.174717	0.999986
Pwp2	110816	PWP2 periodic tryptophan protein homolog (yeast)	ENSMUSG00000032834.12	864.221	0.56138	0.401779	1.84082	0.174854	0.999986
Ptpro	19277	protein tyrosine phosphatase, receptor type, O	ENSMUSG00000030223.15	5828.52	-0.698393	0.484814	1.83927	0.175036	0.999986
Spata5	57815	spermatogenesis associated 5	ENSMUSG00000027722.15	562.184	0.713401	0.496728	1.8391	0.175056	0.999986
Stk38	106504	serine/threonine kinase 38	ENSMUSG00000024006.18	7705.32	-0.510177	0.367179	1.8376	0.175232	0.999986
Ldha	16828	lactate dehydrogenase A	ENSMUSG00000063229.16	78732.8	-0.497834	0.358918	1.83712	0.175289	0.999986
Rpph1	85029	ribonuclease P RNA component H1	ENSMUSG00000092837.3	315.937	-1.0422	0.680898	1.83653	0.175358	0.999986
NA	NA	NA	ENSMUSG00000085471.2	11.1426	1.48495	1.05345	1.83645	0.175367	0.999986
NA	NA	NA	ENSMUSG00000094087.2	1.88085	4.18925	3.12582	1.83614	0.175403	0.999986
Chrna1	11435	cholinergic receptor, nicotinic, alpha polypeptide 1 (muscle)	ENSMUSG00000027107.4	11.3855	-1.89485	1.32034	1.83544	0.175486	0.999986
Idh3a	67834	isocitrate dehydrogenase 3 (NAD+) alpha	ENSMUSG00000032279.12	1870.48	0.433654	0.316229	1.83394	0.175662	0.999986
NA	NA	NA	ENSMUSG00000109656.2	5.29347	2.72902	1.70414	1.83382	0.175677	0.999986
Gdpd3	68616	glycerophosphodiester phosphodiesterase domain containing 3	ENSMUSG00000030703.9	25.9547	0.956318	0.695295	1.83338	0.175729	0.999986
Ubxn7	224111	UBX domain protein 7	ENSMUSG00000053774.10	264.818	-0.51098	0.372205	1.8328	0.175797	0.999986
Myct1	68632	myc target 1	ENSMUSG00000046916.10	3.1773	3.15829	2.21099	1.8321	0.175879	0.999986
Vcam1	22329	vascular cell adhesion molecule 1	ENSMUSG00000027962.15	55.8124	0.778931	0.564274	1.83166	0.175931	0.999986
Rhoj	80837	ras homolog family member J	ENSMUSG00000046768.14	168.265	-0.436399	0.322119	1.83029	0.176093	0.999986
Sesn3	75747	sestrin 3	ENSMUSG00000032009.9	95.8352	-1.36114	0.850158	1.82994	0.176134	0.999986
NA	NA	NA	ENSMUSG00000105201.2	37.8498	0.898224	0.645402	1.82972	0.17616	0.999986
Eif4a1	13681	eukaryotic translation initiation factor 4A1	ENSMUSG00000059796.17	27552.8	0.476512	0.34533	1.82971	0.176162	0.999986
Rsph1	22092	radial spoke head 1 homolog (Chlamydomonas)	ENSMUSG00000024033.11	14.3583	-1.69855	1.12593	1.82953	0.176183	0.999986
NA	NA	NA	ENSMUSG00000113978.2	7.86883	1.62758	1.15814	1.82925	0.176216	0.999986
Samd14	217125	sterile alpha motif domain containing 14	ENSMUSG00000047181.13	7.66525	-1.95564	1.37028	1.82694	0.176489	0.999986
NA	NA	NA	ENSMUSG00000112523.2	9.99028	1.3311	0.97471	1.82576	0.176629	0.999986
NA	NA	NA	ENSMUSG00000103123.2	1.84787	4.13325	3.14334	1.82441	0.17679	0.999986
Spindoc	68229	spindlin interactor and repressor of chromatin binding	ENSMUSG00000024970.6	357.124	-0.384346	0.283931	1.82272	0.17699	0.999986
Nsmce1	67711	NSE1 homolog, SMC5-SMC6 complex component	ENSMUSG00000030750.14	900.601	-0.469814	0.342601	1.82236	0.177032	0.999986
Ints6l	236790	integrator complex subunit 6 like	ENSMUSG00000035967.16	1082.48	-0.527963	0.381483	1.82191	0.177086	0.999986
Reck	53614	reversion-inducing-cysteine-rich protein with kazal motifs	ENSMUSG00000028476.14	57.4684	-0.632239	0.466888	1.82161	0.177122	0.999986
Pdk1	228026	pyruvate dehydrogenase kinase, isoenzyme 1	ENSMUSG00000006494.12	3178.74	-0.880347	0.589029	1.82097	0.177198	0.999986
Fbxo36	66153	F-box protein 36	ENSMUSG00000073633.10	154.066	-0.766974	0.541143	1.82085	0.177212	0.999986
Mis18a	66578	MIS18 kinetochore protein A	ENSMUSG00000022978.12	801.946	-0.568063	0.408269	1.82053	0.17725	0.999986
Frmd8	67457	FERM domain containing 8	ENSMUSG00000024816.13	4964.79	-0.369711	0.272224	1.8202	0.177289	0.999986
Slc19a1	20509	solute carrier family 19 (folate transporter), member 1	ENSMUSG00000001436.16	738.655	0.442777	0.324435	1.81986	0.17733	0.999986
Fam210a	108654	family with sequence similarity 210, member A	ENSMUSG00000038121.7	532.136	0.346033	0.256222	1.81922	0.177406	0.999986
Mir1931	100316689	microRNA 1931	ENSMUSG00000089214.3	1.84622	4.14121	3.1445	1.81792	0.177561	0.999986
Ppp1r16b	228852	protein phosphatase 1, regulatory subunit 16B	ENSMUSG00000037754.14	26.1792	-0.929886	0.681602	1.81743	0.17762	0.999986
Nudt14	66174	nudix (nucleoside diphosphate linked moiety X)-type motif 14	ENSMUSG00000002804.5	567.231	-0.498754	0.363414	1.81731	0.177633	0.999986
Proser3	333193	proline and serine rich 3	ENSMUSG00000036864.17	213.555	-0.50577	0.371476	1.8139	0.178041	0.999986
NA	NA	NA	ENSMUSG00000113268.2	4.25086	3.04901	2.07962	1.8134	0.178101	0.999986
Cep55	74107	centrosomal protein 55	ENSMUSG00000024989.16	1104.03	-1.25618	0.779021	1.81302	0.178146	0.999986
Nyap1	243300	neuronal tyrosine-phosphorylated phosphoinositide 3-kinase adaptor 1	ENSMUSG00000045348.17	14.0033	-1.27674	0.923337	1.81268	0.178187	0.999986
Tppp3	67971	tubulin polymerization-promoting protein family member 3	ENSMUSG00000014846.13	100.624	-0.877943	0.613061	1.81242	0.178218	0.999986
Pvr	52118	poliovirus receptor	ENSMUSG00000040511.15	449.643	0.401894	0.297014	1.8115	0.178328	0.999986
Egln3	112407	egl-9 family hypoxia-inducible factor 3	ENSMUSG00000035105.6	1034.94	-0.828	0.564503	1.81087	0.178404	0.999986
Gm15663	327812	predicted gene 15663	ENSMUSG00000085282.9	8.68849	-1.46693	1.08021	1.80953	0.178565	0.999986
Mppe1	225651	metallophosphoesterase 1	ENSMUSG00000062526.5	964.064	-0.361817	0.267863	1.80929	0.178593	0.999986
Fbxo3	57443	F-box protein 3	ENSMUSG00000027180.13	2541.1	-0.321043	0.238195	1.80828	0.178715	0.999986
Gm26533	115488895	predicted gene, 26533	ENSMUSG00000097748.2	31.9366	0.7929	0.587006	1.80826	0.178717	0.999986
Wdr74	107071	WD repeat domain 74	ENSMUSG00000042729.12	1039.72	0.455937	0.334247	1.80736	0.178826	0.999986
Rnf38	73469	ring finger protein 38	ENSMUSG00000035696.16	531.727	-0.432605	0.318865	1.80666	0.17891	0.999986
Mad2l1bp	66591	MAD2L1 binding protein	ENSMUSG00000034509.10	1231.2	-0.386288	0.285404	1.80663	0.178913	0.999986
Ddx21	56200	DExD box helicase 21	ENSMUSG00000020075.9	604.373	0.610491	0.437744	1.80494	0.179116	0.999986
Kdm4b	193796	lysine (K)-specific demethylase 4B	ENSMUSG00000024201.13	1766.24	-0.404367	0.298212	1.80408	0.179219	0.999986
Nup210l	77595	nucleoporin 210-like	ENSMUSG00000027939.12	8.49882	-2.69821	1.88653	1.80248	0.179413	0.999986
Pggt1b	225467	protein geranylgeranyltransferase type I, beta subunit	ENSMUSG00000024477.5	609.859	0.403596	0.298572	1.80244	0.179417	0.999986
Dhx40	67487	DEAH (Asp-Glu-Ala-His) box polypeptide 40	ENSMUSG00000018425.19	909.571	-0.435433	0.320587	1.80191	0.179482	0.999986
Srxn1	76650	sulfiredoxin 1 homolog (S. cerevisiae)	ENSMUSG00000032802.9	9455.92	0.406844	0.299796	1.80175	0.179501	0.999986
Rad51ap1	19362	RAD51 associated protein 1	ENSMUSG00000030346.17	330.616	-0.891516	0.607598	1.80159	0.17952	0.999986
Pik3cd	18707	phosphatidylinositol-4,5-bisphosphate 3-kinase catalytic subunit delta	ENSMUSG00000039936.19	3230.89	-0.498959	0.363367	1.80091	0.179603	0.999986
Pros1	19128	protein S (alpha)	ENSMUSG00000022912.9	1778.77	-0.523803	0.380296	1.80076	0.179621	0.999986
Ptprcap	19265	protein tyrosine phosphatase, receptor type, C polypeptide-associated protein	ENSMUSG00000045826.10	41.6284	0.898476	0.651081	1.79901	0.179832	0.999986
Ccni	12453	cyclin I	ENSMUSG00000063015.13	2483.52	-0.325571	0.242152	1.79806	0.179947	0.999986
Zcchc3	67917	zinc finger, CCHC domain containing 3	ENSMUSG00000074682.5	135.037	0.47792	0.355301	1.79761	0.180001	0.999986
Shcbp1	20419	Shc SH2-domain binding protein 1	ENSMUSG00000022322.9	1062.67	-1.25623	0.780766	1.79651	0.180135	0.999986
NA	NA	NA	ENSMUSG00000106110.2	10.248	1.41484	1.03549	1.7965	0.180136	0.999986
Gm19680	100503415	polyamine oxidase (exo-N4-amino) pseudogene	ENSMUSG00000070960.5	193.705	-0.417442	0.311067	1.79578	0.180223	0.999986
Hsh2d	209488	hematopoietic SH2 domain containing	ENSMUSG00000062007.14	97.7734	-1.14689	0.763953	1.79528	0.180284	0.999986
NA	NA	NA	ENSMUSG00000109279.2	16.705	1.45062	0.988968	1.79525	0.180288	0.999986
Lrrc75a	192976	leucine rich repeat containing 75A	ENSMUSG00000046417.15	638.183	-0.638903	0.456705	1.79481	0.180342	0.999986
Morc2a	74522	microrchidia 2A	ENSMUSG00000034543.16	469.357	0.369166	0.274797	1.79466	0.18036	0.999986
Snca	20617	synuclein, alpha	ENSMUSG00000025889.14	20.5647	1.25623	0.891821	1.79375	0.18047	0.999986
Dnajc21	78244	DnaJ heat shock protein family (Hsp40) member C21	ENSMUSG00000044224.17	281.099	0.490484	0.361969	1.79297	0.180565	0.999986
Plk2	20620	polo like kinase 2	ENSMUSG00000021701.9	12829.7	0.740007	0.514224	1.79272	0.180595	0.999986
Myom2	17930	myomesin 2	ENSMUSG00000031461.5	1.99374	-3.23945	2.51565	1.79234	0.180642	0.999986
Epm2a	13853	epilepsy, progressive myoclonic epilepsy, type 2 gene alpha	ENSMUSG00000055493.5	15.628	-1.11044	0.819859	1.79212	0.180668	0.999986
Eogt	101351	EGF domain-specific O-linked N-acetylglucosamine (GlcNAc) transferase	ENSMUSG00000035245.13	373.055	-0.440639	0.326413	1.79201	0.180681	0.999986
Shb	230126	src homology 2 domain-containing transforming protein B	ENSMUSG00000044813.16	230.432	-0.821506	0.57161	1.79175	0.180713	0.999986
NA	NA	NA	ENSMUSG00000103976.2	3.35876	3.72673	2.2773	1.79127	0.180772	0.999986
B3galt5	93961	UDP-Gal:betaGlcNAc beta 1,3-galactosyltransferase, polypeptide 5	ENSMUSG00000074892.10	3.53831	2.68544	1.87387	1.78997	0.180929	0.999986
Klf16	118445	Kruppel-like factor 16	ENSMUSG00000035397.9	205.031	0.419691	0.313045	1.78945	0.180993	0.999986
Zfp146	26465	zinc finger protein 146	ENSMUSG00000037029.9	205.865	0.683225	0.490184	1.78936	0.181004	0.999986
Kif19a	286942	kinesin family member 19A	ENSMUSG00000010021.14	63.2082	-0.677376	0.501066	1.7885	0.18111	0.999986
Chek2	50883	checkpoint kinase 2	ENSMUSG00000029521.8	700.106	-0.507982	0.37214	1.78719	0.181269	0.999986
Fam78a	241303	family with sequence similarity 78, member A	ENSMUSG00000050592.9	102.278	-0.542558	0.403457	1.78697	0.181296	0.999986
Lrch4	231798	leucine-rich repeats and calponin homology (CH) domain containing 4	ENSMUSG00000093445.8	5577.84	-0.459469	0.337877	1.78437	0.181614	0.999986
Trnp1	69539	TMF1-regulated nuclear protein 1	ENSMUSG00000056596.9	22.1021	-1.112	0.803236	1.78416	0.18164	0.999986
Timm8a1	30058	translocase of inner mitochondrial membrane 8A1	ENSMUSG00000048007.5	337.709	0.60363	0.437763	1.7836	0.181707	0.999986
Mysm1	320713	myb-like, SWIRM and MPN domains 1	ENSMUSG00000062627.10	945.49	0.348178	0.259914	1.78301	0.18178	0.999986
Dbndd2	52840	dysbindin (dystrobrevin binding protein 1) domain containing 2	ENSMUSG00000017734.16	318.496	0.402215	0.300089	1.78286	0.181799	0.999986
Gem	14579	GTP binding protein (gene overexpressed in skeletal muscle)	ENSMUSG00000028214.14	51.7182	-1.17946	0.796058	1.78279	0.181807	0.999986
NA	NA	NA	ENSMUSG00000109268.2	2.45272	3.399	2.38723	1.78236	0.18186	0.999986
Tcf19	106795	transcription factor 19	ENSMUSG00000050410.16	346.33	-1.06312	0.698321	1.78195	0.181909	0.999986
Eno3	13808	enolase 3, beta muscle	ENSMUSG00000060600.16	108.374	0.630151	0.463193	1.78164	0.181948	0.999986
Atp8b1	54670	ATPase, class I, type 8B, member 1	ENSMUSG00000039529.10	9.16957	-2.82423	1.74504	1.78162	0.181951	0.999986
Utp14a	72554	UTP14A small subunit processome component	ENSMUSG00000063785.13	574.6	0.398703	0.296813	1.78151	0.181964	0.999986
Med7	66213	mediator complex subunit 7	ENSMUSG00000020397.16	861.802	0.432193	0.320151	1.78112	0.182012	0.999986
AA467197	433470	expressed sequence AA467197	ENSMUSG00000033213.17	211.403	0.488356	0.36244	1.78094	0.182034	0.999986
Hsp90b1	22027	heat shock protein 90, beta (Grp94), member 1	ENSMUSG00000020048.14	16307.3	-0.430421	0.317968	1.78092	0.182037	0.999986
Tars	110960	threonyl-tRNA synthetase	ENSMUSG00000022241.7	2857.63	0.399216	0.296364	1.77937	0.182227	0.999986
Clstn1	65945	calsyntenin 1	ENSMUSG00000039953.14	95.6163	0.616016	0.457313	1.77744	0.182464	0.999986
Gm15417	545539	predicted gene 15417	ENSMUSG00000074466.13	121.536	-0.609693	0.449283	1.77681	0.182542	0.999986
NA	NA	NA	ENSMUSG00000111485.2	174.039	0.441453	0.330325	1.7761	0.182629	0.999986
Kif18b	70218	kinesin family member 18B	ENSMUSG00000051378.11	971.98	-1.24633	0.781324	1.77527	0.182732	0.999986
Cxcr6	80901	chemokine (C-X-C motif) receptor 6	ENSMUSG00000048521.9	19.3109	1.50671	1.02094	1.77488	0.18278	0.999986
4930511M06Rik	75084	RIKEN cDNA 4930511M06 gene	ENSMUSG00000086607.8	11.7565	1.55144	1.0799	1.77464	0.182809	0.999986
Sh2d5	230863	SH2 domain containing 5	ENSMUSG00000045349.16	21.8141	0.999852	0.736146	1.7738	0.182913	0.999986
Pf4	56744	platelet factor 4	ENSMUSG00000029373.8	4178.66	0.516251	0.377469	1.77339	0.182963	0.999986
Aldh9a1	56752	aldehyde dehydrogenase 9, subfamily A1	ENSMUSG00000026687.15	2963.88	-0.500137	0.366811	1.77307	0.183002	0.999986
Mif	17319	macrophage migration inhibitory factor (glycosylation-inhibiting factor)	ENSMUSG00000033307.8	5864.87	-0.543157	0.395196	1.77302	0.183008	0.999986
H2-T24	15042	histocompatibility 2, T region locus 24	ENSMUSG00000053835.18	690.265	-0.837757	0.576137	1.77244	0.183081	0.999986
NA	NA	NA	ENSMUSG00000109147.2	51.2253	0.737757	0.545687	1.77222	0.183107	0.999986
[truncated: 15,466 more rows]

## Sheet: BMDM_24hr
symbol	entrez	geneName	Ensembl ID	baseMean	log2FoldChange	lfcSE	stat	pvalue	padj
Slc13a3	114644	solute carrier family 13 (sodium-dependent dicarboxylate transporter), member 3	ENSMUSG00000018459.16	912.557	3.70075	0.586334	29.4145	5.84392e-08	0.00054733
Ak4	11639	adenylate kinase 4	ENSMUSG00000028527.19	358.9	2.33338	0.413283	28.9126	7.57183e-08	0.00054733
Slc39a4	72027	solute carrier family 39 (zinc transporter), member 4	ENSMUSG00000063354.8	638.577	1.49507	0.285703	26.1074	3.22949e-07	0.00155629
Cxcl3	330122	chemokine (C-X-C motif) ligand 3	ENSMUSG00000029379.11	91.7948	5.66769	1.00166	24.2129	8.62509e-07	0.00311732
Zfp704	170753	zinc finger protein 704	ENSMUSG00000040209.13	691.117	-1.95619	0.391582	22.1057	2.58047e-06	0.00746117
Stab2	192188	stabilin 2	ENSMUSG00000035459.19	74.6319	-2.89126	0.601935	21.5893	3.3773e-06	0.00813759
Pde2a	207728	phosphodiesterase 2A, cGMP-stimulated	ENSMUSG00000030653.18	117.128	-3.58696	0.712995	20.0859	7.40405e-06	0.0152915
Gm4202	100418460	tyrosine 3-monooxygenase/tryptophan 5-monooxygenase activation protein, beta polypeptide pseudogene	ENSMUSG00000091421.4	33.3791	-4.97425	1.10913	19.1891	1.1839e-05	0.0213581
Csnk2a2	13000	casein kinase 2, alpha prime polypeptide	ENSMUSG00000046707.10	239.278	-1.56771	0.349908	18.9675	1.32962e-05	0.0213581
Mmp3	17392	matrix metallopeptidase 3	ENSMUSG00000043613.9	83.8072	3.45035	0.721561	18.5803	1.62896e-05	0.0235499
H2-M2	14990	histocompatibility 2, M region locus 2	ENSMUSG00000016283.14	176.395	1.96847	0.457715	16.9436	3.85073e-05	0.0448724
Ppp2cb	19053	protein phosphatase 2 (formerly 2A), catalytic subunit, beta isoform	ENSMUSG00000009630.11	761.12	-1.01706	0.245003	16.888	3.96515e-05	0.0448724
Tfrc	22042	transferrin receptor	ENSMUSG00000022797.17	1434.94	0.884099	0.213839	16.85	4.04526e-05	0.0448724
Gm14461	329436	predicted gene 14461	ENSMUSG00000054510.6	304.825	-1.76583	0.411688	16.6783	4.4285e-05	0.0448724
C3	12266	complement component 3	ENSMUSG00000024164.16	4567.45	1.33454	0.316841	16.5834	4.65578e-05	0.0448724
Pde7a	18583	phosphodiesterase 7A	ENSMUSG00000069094.13	412.27	-1.08889	0.267279	16.2404	5.57908e-05	0.0504104
Dclk1	13175	doublecortin-like kinase 1	ENSMUSG00000027797.16	30.3306	-3.03814	0.731444	15.6138	7.76838e-05	0.0660632
Lox	16948	lysyl oxidase	ENSMUSG00000024529.15	374.545	1.50619	0.371681	15.362	8.87535e-05	0.0712838
NA	NA	NA	ENSMUSG00000117234.2	38.8802	3.15311	0.817726	15.1314	0.000100279	0.0763018
Cxcl1	14825	chemokine (C-X-C motif) ligand 1	ENSMUSG00000029380.12	249.095	2.26093	0.552407	14.7449	0.000123082	0.0889697
Lrrc14b	432779	leucine rich repeat containing 14B	ENSMUSG00000021579.5	64.0272	-5.00822	1.09405	14.4558	0.000143485	0.0987792
Bnip3l-ps	100043324	BCL2/adenovirus E1B interacting protein 3-like, pseudogene	ENSMUSG00000073198.6	17.4897	3.95013	0.988994	14.2373	0.000161142	0.105893
Smad4	17128	SMAD family member 4	ENSMUSG00000024515.14	1723.27	-0.779514	0.211073	13.4758	0.000241664	0.151902
Pla2g7	27226	phospholipase A2, group VII (platelet-activating factor acetylhydrolase, plasma)	ENSMUSG00000023913.18	10189.8	1.13711	0.302493	13.336	0.000260353	0.156019
Znrf2	387524	zinc and ring finger 2	ENSMUSG00000058446.15	648.457	-1.69258	0.432867	13.2692	0.000269798	0.156019
Hspa1b	15511	heat shock protein 1B	ENSMUSG00000090877.4	717.97	1.24301	0.333125	13.1652	0.000285193	0.158579
Gpx3	14778	glutathione peroxidase 3	ENSMUSG00000018339.13	1744.24	-1.76606	0.452244	12.7847	0.000349468	0.187121
Padi2	18600	peptidyl arginine deiminase, type II	ENSMUSG00000028927.7	855.332	-0.854028	0.239071	12.5463	0.000396999	0.204979
Klk1b11	16613	kallikrein 1-related peptidase b11	ENSMUSG00000044485.5	117.995	-3.90721	0.93027	12.2795	0.000457967	0.228305
NA	NA	NA	ENSMUSG00000072769.7	172.084	-1.26224	0.357735	12.1501	0.000490849	0.23654
Gna12	14673	guanine nucleotide binding protein, alpha 12	ENSMUSG00000000149.11	10027.9	-0.907434	0.257642	12.0173	0.00052708	0.245807
NA	NA	NA	ENSMUSG00000117575.2	117.534	1.46717	0.424811	11.7208	0.00061805	0.279223
Ceacam19	319930	carcinoembryonic antigen-related cell adhesion molecule 19	ENSMUSG00000049848.8	203.794	1.5104	0.43131	11.5887	0.000663533	0.283312
Fam214a	235493	family with sequence similarity 214, member A	ENSMUSG00000034858.17	1134.57	-1.09055	0.312287	11.581	0.000666294	0.283312
Il6	16193	interleukin 6	ENSMUSG00000025746.12	25.7354	4.05937	1.15231	11.3535	0.000753076	0.310673
F8	14069	coagulation factor VIII	ENSMUSG00000031196.14	22.11	-3.41647	0.92284	11.3035	0.000773621	0.310673
Notch4	18132	notch 4	ENSMUSG00000015468.15	204.856	1.35469	0.394879	11.1707	0.00083101	0.3247
Tns1	21961	tensin 1	ENSMUSG00000055322.17	375.716	-2.47965	0.625322	11.0047	0.000908803	0.345752
H3c14	15077	H3 clustered histone 14	ENSMUSG00000093769.5	69.3187	-2.24254	0.656872	10.9006	0.000961332	0.356199
Ephx1	13849	epoxide hydrolase 1, microsomal	ENSMUSG00000038776.14	1250.96	-1.44428	0.411433	10.8545	0.00098554	0.356199
Ptgs2	19225	prostaglandin-endoperoxide synthase 2	ENSMUSG00000032487.9	212.398	2.2717	0.622367	10.6334	0.00111065	0.391626
Ccr7	12775	chemokine (C-C motif) receptor 7	ENSMUSG00000037944.9	217.88	1.49648	0.439894	10.5415	0.00116721	0.401771
Ly6c2	100041546	lymphocyte antigen 6 complex, locus C2	ENSMUSG00000022584.15	520.153	1.71532	0.486028	10.4844	0.00120389	0.404759
Urb1	207932	URB1 ribosome biogenesis 1 homolog (S. cerevisiae)	ENSMUSG00000039929.15	98.8897	1.36948	0.421541	10.1625	0.00143327	0.464867
Nrg2	100042150	neuregulin 2	ENSMUSG00000060275.15	16.5415	-4.49034	1.27966	10.1183	0.00146802	0.464867
Samd4	74480	sterile alpha motif domain containing 4	ENSMUSG00000021838.18	113.582	-1.92514	0.563501	10.0641	0.0015119	0.464867
Lcn2	16819	lipocalin 2	ENSMUSG00000026822.15	711.641	1.61292	0.46844	9.97994	0.00158255	0.464867
Itgb3	16416	integrin beta 3	ENSMUSG00000020689.5	130.56	-1.89655	0.561215	9.97993	0.00158255	0.464867
Gbe1	74185	glucan (1,4-alpha-), branching enzyme 1	ENSMUSG00000022707.17	1290.06	0.959923	0.298778	9.89096	0.00166093	0.464867
Eno1b	433182	enolase 1B, retrotransposed	ENSMUSG00000059040.6	1154.71	0.768449	0.242376	9.88129	0.00166968	0.464867
Wtip	101543	WT1 interacting protein	ENSMUSG00000036459.16	50.7787	-1.84233	0.578775	9.87369	0.00167659	0.464867
Zbtb38	245007	zinc finger and BTB domain containing 38	ENSMUSG00000040433.17	1598.98	-0.961286	0.299912	9.82819	0.00171858	0.464867
Skil	20482	SKI-like	ENSMUSG00000027660.17	2452.99	0.964028	0.300845	9.78928	0.00175532	0.464867
Hpgd	15446	hydroxyprostaglandin dehydrogenase 15 (NAD)	ENSMUSG00000031613.10	2392.92	-1.07745	0.333036	9.77914	0.00176503	0.464867
Nt5e	23959	5' nucleotidase, ecto	ENSMUSG00000032420.9	46.967	2.03333	0.625723	9.76125	0.00178229	0.464867
Kcna3	16491	potassium voltage-gated channel, shaker-related subfamily, member 3	ENSMUSG00000047959.5	168.498	1.14493	0.361355	9.74237	0.00180069	0.464867
Ier5l	72500	immediate early response 5-like	ENSMUSG00000089762.4	195.544	-1.69794	0.508933	9.69829	0.00184439	0.467796
Foxo3	56484	forkhead box O3	ENSMUSG00000048756.12	238.123	-0.953901	0.304455	9.64421	0.0018995	0.473466
Nat8l	269642	N-acetyltransferase 8-like	ENSMUSG00000048142.10	43.0784	-1.95387	0.621982	9.34336	0.00223794	0.534682
Tmod1	21916	tropomodulin 1	ENSMUSG00000028328.14	154.912	-1.53665	0.479461	9.31651	0.00227098	0.534682
Egln3	112407	egl-9 family hypoxia-inducible factor 3	ENSMUSG00000035105.6	697.177	1.734	0.513134	9.29052	0.00230343	0.534682
Qk	19317	quaking, KH domain containing RNA binding	ENSMUSG00000062078.16	2862.94	-1.19835	0.374587	9.28611	0.00230897	0.534682
Fgr	14191	FGR proto-oncogene, Src family tyrosine kinase	ENSMUSG00000028874.15	2592.7	0.828195	0.269123	9.21858	0.00239571	0.534682
Cul3	26554	cullin 3	ENSMUSG00000004364.15	893.862	-1.15288	0.365135	9.2137	0.00240211	0.534682
Cd300lg	52685	CD300 molecule like family member G	ENSMUSG00000017309.12	241.337	-2.04367	0.62134	9.21227	0.00240398	0.534682
Gp6	243816	glycoprotein 6 (platelet)	ENSMUSG00000078810.5	9.0062	4.53204	1.44689	9.17669	0.00245116	0.536917
Jag1	16449	jagged 1	ENSMUSG00000027276.8	484.738	1.46557	0.456062	9.0314	0.00265381	0.564495
Il12rb2	16162	interleukin 12 receptor, beta 2	ENSMUSG00000018341.13	314.317	-2.2275	0.638945	9.03047	0.00265516	0.564495
Tspan7	21912	tetraspanin 7	ENSMUSG00000058254.13	73.9875	-2.01808	0.637573	8.84529	0.00293846	0.615671
Slc40a1	53945	solute carrier family 40 (iron-regulated transporter), member 1	ENSMUSG00000025993.11	8919.25	-1.72523	0.512378	8.79231	0.00302502	0.624753
Sv2a	64051	synaptic vesicle glycoprotein 2 a	ENSMUSG00000038486.10	41.1951	-2.49073	0.775357	8.71604	0.00315423	0.628923
Pkm	18746	pyruvate kinase, muscle	ENSMUSG00000032294.18	120892	0.990187	0.32484	8.69731	0.00318681	0.628923
Scarf1	380713	scavenger receptor class F, member 1	ENSMUSG00000038188.18	1080.24	0.904661	0.300841	8.68876	0.00320178	0.628923
Gm1673	381633	predicted gene 1673	ENSMUSG00000070858.13	127.616	-1.66263	0.530919	8.67886	0.00321922	0.628923
Cyp27a1	104086	cytochrome P450, family 27, subfamily a, polypeptide 1	ENSMUSG00000026170.7	2460.94	-1.10797	0.361716	8.61843	0.00332778	0.641019
NA	NA	NA	ENSMUSG00000097134.3	51.0196	1.698	0.566749	8.59557	0.00336982	0.641019
Slc6a12	14411	solute carrier family 6 (neurotransmitter transporter, betaine/GABA), member 12	ENSMUSG00000030109.16	879.195	1.16992	0.384338	8.513	0.00352619	0.662053
Ahctf1	226747	AT hook containing transcription factor 1	ENSMUSG00000026491.14	379.486	0.936909	0.316621	8.47024	0.00361004	0.669108
Ttc28	209683	tetratricopeptide repeat domain 28	ENSMUSG00000033209.18	76.3374	1.52955	0.51148	8.37017	0.0038143	0.685584
Ranbp9	56705	RAN binding protein 9	ENSMUSG00000038546.10	372.118	-0.824165	0.283207	8.33159	0.00389616	0.685584
Sppl3	74585	signal peptide peptidase 3	ENSMUSG00000029550.12	1072.63	-0.668705	0.230547	8.32414	0.00391217	0.685584
Spef2	320277	sperm flagellar 2	ENSMUSG00000072663.13	36.4683	-2.69125	0.860905	8.31626	0.00392918	0.685584
NA	NA	NA	ENSMUSG00000111497.2	298.816	0.865707	0.297457	8.31308	0.00393605	0.685584
Tmem144	70652	transmembrane protein 144	ENSMUSG00000027956.12	395.386	-0.833468	0.288485	8.18086	0.00423348	0.724117
4921528I07Rik	77049	RIKEN cDNA 4921528I07 gene	ENSMUSG00000064299.7	28.0262	-2.36226	0.796922	8.17062	0.00425745	0.724117
Sod3	20657	superoxide dismutase 3, extracellular	ENSMUSG00000072941.6	91.4236	1.45306	0.497394	8.07065	0.0044988	0.75627
Rnase6	78416	ribonuclease, RNase A family, 6	ENSMUSG00000021880.8	332.79	-1.17356	0.402416	7.89898	0.00494627	0.816055
Plxna3	18846	plexin A3	ENSMUSG00000031398.14	37.0714	-1.76261	0.613556	7.89129	0.00496734	0.816055
Rapgef3	223864	Rap guanine nucleotide exchange factor (GEF) 3	ENSMUSG00000022469.18	77.0132	-2.29976	0.721109	7.7855	0.00526673	0.847712
Epdr1	105298	ependymin related protein 1 (zebrafish)	ENSMUSG00000002808.8	163.534	-1.6125	0.539446	7.78187	0.00527731	0.847712
Sdc1	20969	syndecan 1	ENSMUSG00000020592.15	9342.57	1.0219	0.352474	7.74635	0.00538213	0.853967
Ighm	16019	immunoglobulin heavy constant mu	ENSMUSG00000076617.10	6234.3	-1.61575	0.514062	7.7289	0.00543439	0.853967
Zfp592	233410	zinc finger protein 592	ENSMUSG00000005621.12	572.148	0.731387	0.261755	7.68974	0.00555357	0.863312
Cd163	93671	CD163 antigen	ENSMUSG00000008845.10	230.111	-1.51546	0.510716	7.6574	0.00565399	0.869572
Ptbp2	56195	polypyrimidine tract binding protein 2	ENSMUSG00000028134.12	114.557	-1.0651	0.381504	7.63434	0.00572672	0.871487
Fxyd2	11936	FXYD domain-containing ion transport regulator 2	ENSMUSG00000059412.8	1432.45	-0.795929	0.285041	7.56837	0.00594016	0.89455
Itga5	16402	integrin alpha 5 (fibronectin receptor alpha)	ENSMUSG00000000555.9	9689.08	0.835661	0.298109	7.50853	0.00614076	0.914709
Entpd1	12495	ectonucleoside triphosphate diphosphohydrolase 1	ENSMUSG00000048120.17	5255.55	-0.924944	0.327852	7.49107	0.00620056	0.914709
Osbp	76303	oxysterol binding protein	ENSMUSG00000024687.12	714.639	-0.75898	0.275337	7.43387	0.00640076	0.932639
Zbtb37	240869	zinc finger and BTB domain containing 37	ENSMUSG00000043467.20	63.513	1.33347	0.482489	7.41977	0.00645112	0.932639
Kcne3	57442	potassium voltage-gated channel, Isk-related subfamily, gene 3	ENSMUSG00000035165.15	66.6856	-2.53	0.840225	7.37785	0.00660321	0.936102
Trem1	58217	triggering receptor expressed on myeloid cells 1	ENSMUSG00000042265.14	81.3061	2.63413	0.807891	7.37434	0.00661611	0.936102
Utp20	70683	UTP20 small subunit processome component	ENSMUSG00000004356.9	180.748	1.35827	0.476162	7.34509	0.00672462	0.936102
Dgat2	67800	diacylglycerol O-acyltransferase 2	ENSMUSG00000030747.6	156.919	1.22515	0.437219	7.34256	0.00673408	0.936102
Igf2bp2	319765	insulin-like growth factor 2 mRNA binding protein 2	ENSMUSG00000033581.18	1303.47	1.07137	0.378771	7.30787	0.00686534	0.936691
Plcb2	18796	phospholipase C, beta 2	ENSMUSG00000040061.18	420.788	-0.904372	0.329489	7.2649	0.00703153	0.936691
Ptgs1	19224	prostaglandin-endoperoxide synthase 1	ENSMUSG00000047250.14	1474.48	-1.0486	0.37321	7.26176	0.00704382	0.936691
P4ha1	18451	procollagen-proline, 2-oxoglutarate 4-dioxygenase (proline 4-hydroxylase), alpha 1 polypeptide	ENSMUSG00000019916.15	3309.64	0.76092	0.277741	7.26121	0.007046	0.936691
Mmp9	17395	matrix metallopeptidase 9	ENSMUSG00000017737.3	855.242	1.4562	0.495902	7.23708	0.00714129	0.936691
Mcoln3	171166	mucolipin 3	ENSMUSG00000036853.6	1014.25	-1.4563	0.495387	7.2242	0.00719272	0.936691
Abcc4	239273	ATP-binding cassette, sub-family C (CFTR/MRP), member 4	ENSMUSG00000032849.15	709.196	0.674791	0.249673	7.21157	0.00724352	0.936691
Clec10a	17312	C-type lectin domain family 10, member A	ENSMUSG00000000318.17	735.627	-1.56368	0.521645	7.20832	0.00725665	0.936691
Mthfd2	17768	methylenetetrahydrofolate dehydrogenase (NAD+ dependent), methenyltetrahydrofolate cyclohydrolase	ENSMUSG00000005667.9	1021.83	0.985852	0.35574	7.16129	0.00744935	0.953055
Gm13710	672763	predicted gene 13710	ENSMUSG00000087362.8	186.099	-2.47112	0.782102	7.1153	0.00764288	0.957976
Slc46a3	71706	solute carrier family 46, member 3	ENSMUSG00000029650.11	3154.42	-1.12046	0.397425	7.10423	0.00769023	0.957976
Bank1	242248	B cell scaffold protein with ankyrin repeats 1	ENSMUSG00000037922.14	59.9067	-1.99729	0.685421	7.09112	0.00774669	0.957976
Hspa1l	15482	heat shock protein 1-like	ENSMUSG00000007033.5	15.0504	3.16283	1.10129	7.08969	0.00775287	0.957976
Cd5l	11801	CD5 antigen-like	ENSMUSG00000015854.8	3541.28	-1.44312	0.490756	7.06826	0.00784614	0.960453
P2ry2	18442	purinergic receptor P2Y, G-protein coupled 2	ENSMUSG00000032860.6	550.391	0.787089	0.292994	7.03118	0.00801026	0.960453
Marveld1	277010	MARVEL (membrane-associating) domain containing 1	ENSMUSG00000044345.10	670.999	-1.11183	0.400874	7.03116	0.00801034	0.960453
Slc7a11	26570	solute carrier family 7 (cationic amino acid transporter, y+ system), member 11	ENSMUSG00000027737.11	116.86	2.09375	0.682519	7.01185	0.00809719	0.960453
Abl2	11352	v-abl Abelson murine leukemia viral oncogene 2 (arg, Abelson-related gene)	ENSMUSG00000026596.14	156.692	1.25296	0.456293	7.01011	0.00810509	0.960453
Ugt1a6b	394435	UDP glucuronosyltransferase 1 family, polypeptide A6B	ENSMUSG00000090145.8	185.724	1.5017	0.532299	6.94579	0.00840166	0.982374
Pdxp	57028	pyridoxal (pyridoxine, vitamin B6) phosphatase	ENSMUSG00000116165.2	80.3261	1.44316	0.528375	6.94062	0.00842598	0.982374
Lrr1	69706	leucine rich repeat protein 1	ENSMUSG00000034883.10	18.0618	-2.60081	0.939462	6.91866	0.0085301	0.986557
Smpdl3b	100340	sphingomyelin phosphodiesterase, acid-like 3B	ENSMUSG00000028885.9	835.111	1.06204	0.388774	6.86444	0.00879279	0.995281
Adam33	110751	a disintegrin and metallopeptidase domain 33	ENSMUSG00000027318.18	135.163	-1.63947	0.57967	6.85578	0.00883547	0.995281
Rn18s	19791	18S ribosomal RNA	ENSMUSG00000119584.1	3382.01	-0.61855	0.234491	6.85233	0.00885259	0.995281
Sfxn5	94282	sideroflexin 5	ENSMUSG00000033720.13	74.5025	1.22844	0.462815	6.84258	0.008901	0.995281
Dbp	13170	D site albumin promoter binding protein	ENSMUSG00000059824.13	731.921	-0.765831	0.288927	6.83283	0.00894975	0.995281
Atp7a	11977	ATPase, Cu++ transporting, alpha polypeptide	ENSMUSG00000033792.13	1569.04	0.628109	0.239141	6.79933	0.00911921	0.999837
Mbd2	17191	methyl-CpG binding domain protein 2	ENSMUSG00000024513.17	989.181	-1.65402	0.554009	6.79741	0.00912904	0.999837
Radx	102871	RPA1 related single stranded DNA binding protein, X-linked	ENSMUSG00000042498.17	96.786	1.51719	0.551951	6.78041	0.00921636	0.999856
Slc24a5	317750	solute carrier family 24, member 5	ENSMUSG00000035183.15	204.666	-0.927916	0.352729	6.76123	0.00931597	0.999856
Flrt2	399558	fibronectin leucine rich transmembrane protein 2	ENSMUSG00000047414.7	595.769	1.08926	0.40173	6.73325	0.00946318	0.999856
Plk3	12795	polo like kinase 3	ENSMUSG00000028680.15	320.472	1.02348	0.382935	6.71843	0.00954218	0.999856
Gsdme	54722	gasdermin E	ENSMUSG00000029821.16	830.272	0.816162	0.309496	6.69166	0.00968649	0.999856
Fcgrt	14132	Fc fragment of IgG receptor and transporter	ENSMUSG00000003420.9	8109.15	-1.09796	0.400925	6.68042	0.00974776	0.999856
Acss1	68738	acyl-CoA synthetase short-chain family member 1	ENSMUSG00000027452.12	848.838	-0.958448	0.359284	6.66072	0.00985613	0.999856
Pitpnc1	71795	phosphatidylinositol transfer protein, cytoplasmic 1	ENSMUSG00000040430.19	1255.79	0.958508	0.358641	6.65401	0.00989329	0.999856
Tnf	21926	tumor necrosis factor	ENSMUSG00000024401.15	368.637	1.02839	0.385583	6.64938	0.00991905	0.999856
Slc2a1	20525	solute carrier family 2 (facilitated glucose transporter), member 1	ENSMUSG00000028645.12	3380.63	1.22817	0.442425	6.64232	0.00995842	0.999856
NA	NA	NA	ENSMUSG00000085875.4	351.449	-0.7053	0.272727	6.62018	0.010083	0.999856
Cracr2a	381812	calcium release activated channel regulator 2A	ENSMUSG00000061414.9	41.601	-1.70416	0.638297	6.61852	0.0100924	0.999856
Gpr84	80910	G protein-coupled receptor 84	ENSMUSG00000063234.6	405.419	1.28125	0.468212	6.59483	0.0102276	0.999856
Prkg1	19091	protein kinase, cGMP-dependent, type I	ENSMUSG00000052920.17	30.9804	-1.82537	0.69523	6.58295	0.010296	0.999856
Tmem119	231633	transmembrane protein 119	ENSMUSG00000054675.6	45.7815	1.91962	0.706094	6.53448	0.0105803	0.999856
H2-Q7	15018	histocompatibility 2, Q region locus 7	ENSMUSG00000060550.17	1014.66	1.41336	0.505245	6.50683	0.0107461	0.999856
Cd28	12487	CD28 antigen	ENSMUSG00000026012.3	3734.71	-1.05029	0.391366	6.50431	0.0107614	0.999856
Cd72	12517	CD72 antigen	ENSMUSG00000028459.12	22103	0.91642	0.346366	6.50185	0.0107763	0.999856
Pkp4	227937	plakophilin 4	ENSMUSG00000026991.21	228.927	-0.927517	0.357619	6.49203	0.0108359	0.999856
C030034L19Rik	320088	RIKEN cDNA C030034L19 gene	ENSMUSG00000097365.8	55.5214	-1.34307	0.520616	6.47647	0.0109312	0.999856
Tbl2	27368	transducin (beta)-like 2	ENSMUSG00000005374.14	584.145	0.795941	0.308146	6.45747	0.0110487	0.999856
NA	NA	NA	ENSMUSG00000110631.2	411.067	-1.09659	0.414105	6.45732	0.0110496	0.999856
Aldoa	11674	aldolase A, fructose-bisphosphate	ENSMUSG00000030695.17	68603.8	0.780838	0.300619	6.43906	0.0111638	0.999856
A530064D06Rik	328830	RIKEN cDNA A530064D06 gene	ENSMUSG00000043939.17	428.741	0.985234	0.376775	6.43777	0.0111719	0.999856
Ccl22	20299	chemokine (C-C motif) ligand 22	ENSMUSG00000031779.4	70.2651	1.36081	0.522671	6.40917	0.0113533	0.999856
Slc39a14	213053	solute carrier family 39 (zinc transporter), member 14	ENSMUSG00000022094.16	497.476	0.750963	0.293183	6.40894	0.0113547	0.999856
BC106179	320099	cDNA sequence BC106179	ENSMUSG00000045231.6	37.3508	-1.98491	0.735293	6.40882	0.0113555	0.999856
F10	14058	coagulation factor X	ENSMUSG00000031444.17	341.671	1.18951	0.447872	6.403	0.0113927	0.999856
Irf4	16364	interferon regulatory factor 4	ENSMUSG00000021356.11	47.9605	-1.92421	0.71133	6.35537	0.0117026	0.999856
Slc22a4	30805	solute carrier family 22 (organic cation transporter), member 4	ENSMUSG00000020334.7	350.058	0.887756	0.345526	6.33877	0.0118127	0.999856
Mamdc2	71738	MAM domain containing 2	ENSMUSG00000033207.8	1041.34	-1.09903	0.414042	6.32829	0.0118827	0.999856
Xylt2	217119	xylosyltransferase II	ENSMUSG00000020868.16	11248	0.665024	0.261783	6.28425	0.0121816	0.999856
Pmepa1	65112	prostate transmembrane protein, androgen induced 1	ENSMUSG00000038400.16	33.3018	-2.81197	1.00163	6.27587	0.0122393	0.999856
Pim2	18715	proviral integration site 2	ENSMUSG00000031155.18	587.691	1.45877	0.529147	6.25935	0.012354	0.999856
Sesn1	140742	sestrin 1	ENSMUSG00000038332.14	10414	-1.09473	0.411951	6.23849	0.0125003	0.999856
Rab11fip1	75767	RAB11 family interacting protein 1 (class I)	ENSMUSG00000031488.15	581.707	0.819091	0.32226	6.21499	0.0126673	0.999856
Slc25a25	227731	solute carrier family 25 (mitochondrial carrier, phosphate carrier), member 25	ENSMUSG00000026819.16	578.995	0.642543	0.256391	6.20679	0.0127261	0.999856
B3galnt2	97884	UDP-GalNAc:betaGlcNAc beta 1,3-galactosaminyltransferase, polypeptide 2	ENSMUSG00000039242.11	780.942	0.59756	0.23908	6.18623	0.0128748	0.999856
Ntn1	18208	netrin 1	ENSMUSG00000020902.13	5.59582	-5.75341	2.15314	6.17736	0.0129395	NA
Calhm6	215900	calcium homeostasis modulator family member 6	ENSMUSG00000046031.8	322.711	-1.37895	0.514349	6.16729	0.0130134	0.999856
Spata33	320869	spermatogenesis associated 33	ENSMUSG00000048478.8	24.0684	1.97406	0.771646	6.1665	0.0130192	0.999856
Maf	17132	avian musculoaponeurotic fibrosarcoma oncogene homolog	ENSMUSG00000055435.7	1976.6	-0.909446	0.353817	6.16027	0.0130651	0.999856
Rasgrf1	19417	RAS protein-specific guanine nucleotide-releasing factor 1	ENSMUSG00000032356.13	54.8344	3.02624	1.09384	6.12061	0.0133615	0.999856
Sfxn4	94281	sideroflexin 4	ENSMUSG00000063698.10	42.2566	-1.48852	0.591689	6.07115	0.0137407	0.999856
Hmox1	15368	heme oxygenase 1	ENSMUSG00000005413.9	14839.6	0.932872	0.363239	6.06277	0.0138061	0.999856
Cenpa	12615	centromere protein A	ENSMUSG00000029177.10	1050.67	-1.31893	0.490457	6.04753	0.0139258	0.999856
Mycl	16918	v-myc avian myelocytomatosis viral oncogene lung carcinoma derived	ENSMUSG00000028654.14	35.6003	1.56884	0.627274	6.04463	0.0139487	0.999856
Glrx	93692	glutaredoxin	ENSMUSG00000021591.9	4792.63	0.915334	0.358605	6.02588	0.0140976	0.999856
Ankrd50	99696	ankyrin repeat domain 50	ENSMUSG00000044864.17	917.925	0.753821	0.301947	6.01825	0.0141586	0.999856
Klra2	16633	killer cell lectin-like receptor, subfamily A, member 2	ENSMUSG00000030187.16	34.2905	2.08209	0.794602	5.99563	0.0143413	0.999856
Gsr	14782	glutathione reductase	ENSMUSG00000031584.17	3383.9	0.78773	0.314105	5.98195	0.014453	0.999856
Il4i1	14204	interleukin 4 induced 1	ENSMUSG00000074141.14	137.919	1.20761	0.474723	5.97839	0.0144822	0.999856
Adam8	11501	a disintegrin and metallopeptidase domain 8	ENSMUSG00000025473.17	50832.3	0.829	0.328948	5.97524	0.0145081	0.999856
Spata1	70951	spermatogenesis associated 1	ENSMUSG00000028188.14	41.5747	-1.38442	0.562479	5.90495	0.0150984	0.999856
Eef2k	13631	eukaryotic elongation factor-2 kinase	ENSMUSG00000035064.18	462.826	-0.668743	0.273968	5.87135	0.0153892	0.999856
Dusp1	19252	dual specificity phosphatase 1	ENSMUSG00000024190.8	6101.32	1.34654	0.502718	5.86969	0.0154038	0.999856
Plpp3	67916	phospholipid phosphatase 3	ENSMUSG00000028517.9	183.892	0.913989	0.371774	5.85898	0.0154978	0.999856
Irf2bpl	238330	interferon regulatory factor 2 binding protein-like	ENSMUSG00000034168.8	3282.36	0.949362	0.375066	5.8569	0.0155161	0.999856
Srxn1	76650	sulfiredoxin 1 homolog (S. cerevisiae)	ENSMUSG00000032802.9	6147.49	0.583507	0.239189	5.85138	0.0155648	0.999856
Ndc80	67052	NDC80 kinetochore complex component	ENSMUSG00000024056.11	191.8	-1.0916	0.436105	5.82853	0.0157683	0.999856
Tent5c	74645	terminal nucleotidyltransferase 5C	ENSMUSG00000044468.15	183.317	-1.00856	0.407755	5.81961	0.0158485	0.999856
Stmn1	16765	stathmin 1	ENSMUSG00000028832.12	1938.26	-0.832975	0.335405	5.81066	0.0159293	0.999856
Gstt2	14872	glutathione S-transferase, theta 2	ENSMUSG00000033318.8	392.935	-0.834334	0.340003	5.79291	0.0160909	0.999856
Egr3	13655	early growth response 3	ENSMUSG00000033730.5	25.5481	-1.81413	0.739355	5.78276	0.0161841	0.999856
Cnrip1	380686	cannabinoid receptor interacting protein 1	ENSMUSG00000044629.6	471.51	-1.16171	0.454923	5.77959	0.0162133	0.999856
Eno1	13806	enolase 1, alpha non-neuron	ENSMUSG00000063524.14	85742	0.794551	0.321455	5.76998	0.0163022	0.999856
Ccdc92	215707	coiled-coil domain containing 92	ENSMUSG00000037979.14	30.1357	1.71876	0.697098	5.76935	0.0163081	0.999856
Smg7	226517	SMG7 nonsense mediated mRNA decay factor	ENSMUSG00000042772.16	573.084	0.587926	0.24409	5.75585	0.0164338	0.999856
Ramp1	51801	receptor (calcitonin) activity modifying protein 1	ENSMUSG00000034353.15	828.427	-1.53834	0.56863	5.72674	0.0167085	0.999856
Tmem151a	381199	transmembrane protein 151A	ENSMUSG00000061451.14	26.3963	-1.7511	0.716639	5.72263	0.0167476	0.999856
Zfpm1	22761	zinc finger protein, multitype 1	ENSMUSG00000049577.16	45.9718	-1.64428	0.656113	5.67439	0.0172143	0.999856
Tes	21753	testin LIM domain protein	ENSMUSG00000029552.20	2474.25	0.629974	0.262273	5.63685	0.0175868	0.999856
Plod2	26432	procollagen lysine, 2-oxoglutarate 5-dioxygenase 2	ENSMUSG00000032374.15	104.399	1.22114	0.497108	5.62069	0.0177497	0.999856
Cic	71722	capicua transcriptional repressor	ENSMUSG00000005442.14	486.374	0.691577	0.288803	5.61793	0.0177776	0.999856
Kif23	71819	kinesin family member 23	ENSMUSG00000032254.11	456.17	-0.962676	0.391417	5.6065	0.017894	0.999856
Rras2	66922	related RAS viral (r-ras) oncogene 2	ENSMUSG00000055723.7	80.1094	-1.21896	0.501683	5.60284	0.0179314	0.999856
Marco	17167	macrophage receptor with collagenous structure	ENSMUSG00000026390.8	479.125	3.79413	1.28502	5.59588	0.0180027	0.999856
Cst6	73720	cystatin E/M	ENSMUSG00000024846.7	5.08482	-5.01448	1.9736	5.57914	0.0181757	NA
Pde2a	207728	phosphodiesterase 2A, cGMP-stimulated	ENSMUSG00000110195.2	329.2	1.55065	0.583693	5.56195	0.018355	0.999856
Mefv	54483	Mediterranean fever	ENSMUSG00000022534.15	618.007	0.814987	0.340101	5.55938	0.0183819	0.999856
Bbc3	170770	BCL2 binding component 3	ENSMUSG00000002083.14	572.921	-0.858633	0.354803	5.54353	0.0185491	0.999856
Gas6	14456	growth arrest specific 6	ENSMUSG00000031451.7	14935.1	-0.860012	0.351626	5.53954	0.0185915	0.999856
Pdgfc	54635	platelet-derived growth factor, C polypeptide	ENSMUSG00000028019.10	330.924	-1.37881	0.536007	5.53921	0.018595	0.999856
Nol8	70930	nucleolar protein 8	ENSMUSG00000021392.9	468.033	0.852763	0.353993	5.51911	0.0188098	0.999856
Lifr	16880	LIF receptor alpha	ENSMUSG00000054263.13	1283.73	-0.919863	0.376489	5.51874	0.0188139	0.999856
Rpgrip1l	244585	Rpgrip1-like	ENSMUSG00000033282.15	80.1925	1.37189	0.56479	5.51818	0.0188198	0.999856
Cyfip1	20430	cytoplasmic FMR1 interacting protein 1	ENSMUSG00000030447.16	21166.3	0.475958	0.202125	5.50707	0.0189398	0.999856
Ankrd44	329154	ankyrin repeat domain 44	ENSMUSG00000052331.15	1181.23	-0.544914	0.231425	5.4925	0.0190982	0.999856
Gpi1	14751	glucose-6-phosphate isomerase 1	ENSMUSG00000036427.6	13816.5	0.851871	0.350642	5.48419	0.0191893	0.999856
NA	NA	NA	ENSMUSG00000087484.2	35.5785	-1.46435	0.617142	5.46995	0.0193462	0.999856
Apol7c	108956	apolipoprotein L 7c	ENSMUSG00000044309.9	113.105	0.9303	0.394338	5.45455	0.0195175	0.999856
Prps2	110639	phosphoribosyl pyrophosphate synthetase 2	ENSMUSG00000025742.6	651.899	-0.540861	0.231186	5.44534	0.0196206	0.999856
Cyp4f18	72054	cytochrome P450, family 4, subfamily f, polypeptide 18	ENSMUSG00000003484.5	1838.29	-1.07821	0.433947	5.44108	0.0196685	0.999856
Rhobtb1	69288	Rho-related BTB domain containing 1	ENSMUSG00000019944.15	392.414	-1.05848	0.432408	5.43159	0.0197757	0.999856
Mcemp1	69189	mast cell expressed membrane protein 1	ENSMUSG00000013974.4	175.269	1.28717	0.51839	5.42963	0.0197979	0.999856
Slc16a1	20501	solute carrier family 16 (monocarboxylic acid transporters), member 1	ENSMUSG00000032902.2	502.956	0.648593	0.276763	5.40434	0.0200867	0.999856
C77080	97130	expressed sequence C77080	ENSMUSG00000050390.13	397.011	-0.740647	0.315215	5.37343	0.0204457	0.999856
Serpinb8	20725	serine (or cysteine) peptidase inhibitor, clade B, member 8	ENSMUSG00000026315.14	1272.21	0.720587	0.304932	5.37336	0.0204465	0.999856
Cdkn2c	12580	cyclin dependent kinase inhibitor 2C	ENSMUSG00000028551.15	500.012	-0.953052	0.395837	5.36777	0.0205122	0.999856
Agpat4	68262	1-acylglycerol-3-phosphate O-acyltransferase 4 (lysophosphatidic acid acyltransferase, delta)	ENSMUSG00000023827.9	1166.94	0.573412	0.246686	5.32928	0.02097	0.999856
Zfp157	72154	zinc finger protein 157	ENSMUSG00000036898.17	393.283	-0.600718	0.259319	5.32789	0.0209868	0.999856
Tdgf1	21667	teratocarcinoma-derived growth factor 1	ENSMUSG00000032494.13	23.5532	3.25422	1.33976	5.32446	0.0210281	0.999856
Pgk1	18655	phosphoglycerate kinase 1	ENSMUSG00000062070.13	8792.84	0.867685	0.362208	5.30011	0.0213241	0.999856
Fcna	14133	ficolin A	ENSMUSG00000026938.11	526.522	-0.697593	0.299354	5.29665	0.0213665	0.999856
Bms1	213895	BMS1, ribosome biogenesis factor	ENSMUSG00000030138.9	932.607	0.567526	0.245254	5.29099	0.021436	0.999856
Trem3	58218	triggering receptor expressed on myeloid cells 3	ENSMUSG00000041754.6	50.4981	1.69041	0.686115	5.28615	0.0214957	0.999856
Myo10	17909	myosin X	ENSMUSG00000022272.18	506.054	0.803275	0.341816	5.2776	0.0216015	0.999856
Gm6206	621205	ring finger and WD repeat domain 2 (Rfwd2) pseudogene	ENSMUSG00000048949.9	9.75043	-4.40482	1.70105	5.27482	0.0216361	0.999856
Atp2a3	53313	ATPase, Ca++ transporting, ubiquitous	ENSMUSG00000020788.16	633.986	-1.10271	0.451762	5.26369	0.0217749	0.999856
Dcn	13179	decorin	ENSMUSG00000019929.17	127.49	1.15624	0.48985	5.26351	0.021777	0.999856
Slk	20874	STE20-like kinase	ENSMUSG00000025060.16	1998.96	-0.576653	0.249291	5.26187	0.0217976	0.999856
Arhgef4	226970	Rho guanine nucleotide exchange factor (GEF) 4	ENSMUSG00000037509.22	201.883	-0.839605	0.360999	5.25086	0.0219359	0.999856
Ankrd37	654824	ankyrin repeat domain 37	ENSMUSG00000050914.17	928.473	1.09599	0.447881	5.22195	0.0223035	0.999856
Lad1	16763	ladinin	ENSMUSG00000041782.15	27.2328	1.81306	0.774414	5.22185	0.0223049	0.999856
Epb41l1	13821	erythrocyte membrane protein band 4.1 like 1	ENSMUSG00000027624.21	693.139	-0.595623	0.25915	5.21015	0.0224554	0.999856
Peds1	407243	plasmanylethanolamine desaturase 1	ENSMUSG00000090213.2	13743.2	0.61751	0.267003	5.20257	0.0225535	0.999856
Adam19	11492	a disintegrin and metallopeptidase domain 19 (meltrin beta)	ENSMUSG00000011256.17	84.8403	-1.77608	0.691973	5.19905	0.0225993	0.999856
P3h2	210530	prolyl 3-hydroxylase 2	ENSMUSG00000038168.6	6.21764	-4.23353	1.78608	5.19883	0.0226021	NA
Sult1a1	20887	sulfotransferase family 1A, phenol-preferring, member 1	ENSMUSG00000030711.17	232.252	-1.47412	0.584137	5.16283	0.0230753	0.999856
Cxcl5	20311	chemokine (C-X-C motif) ligand 5	ENSMUSG00000029371.8	11.4023	2.75999	1.15923	5.16086	0.0231015	0.999856
Gm6325	100534371	fibronectin type III domain containing 3C1 pseudogene	ENSMUSG00000081778.2	18.6808	-2.71857	1.08093	5.12885	0.0235313	0.999856
Afg3l2	69597	AFG3-like AAA ATPase 2	ENSMUSG00000024527.11	3158.39	0.554424	0.242844	5.1284	0.0235375	0.999856
Dpy19l3	233115	dpy-19-like 3 (C. elegans)	ENSMUSG00000043671.15	43.0127	1.82038	0.743404	5.12566	0.0235745	0.999856
Pgs1	74451	phosphatidylglycerophosphate synthase 1	ENSMUSG00000017715.12	3015.45	0.574372	0.251435	5.11973	0.0236552	0.999856
Kif11	16551	kinesin family member 11	ENSMUSG00000012443.5	274.249	-0.849885	0.367589	5.11888	0.0236669	0.999856
Snhg11	319317	small nucleolar RNA host gene 11	ENSMUSG00000044349.17	12.1426	-2.58869	1.11213	5.1188	0.023668	0.999856
Poc1b	382406	POC1 centriolar protein B	ENSMUSG00000019952.16	558.813	-0.549428	0.242437	5.10315	0.0238825	0.999856
Sun1	77053	Sad1 and UNC84 domain containing 1	ENSMUSG00000036817.15	1764.86	0.533989	0.234986	5.10282	0.023887	0.999856
Igf2bp3	140488	insulin-like growth factor 2 mRNA binding protein 3	ENSMUSG00000029814.11	16.8698	-2.32313	0.957569	5.10197	0.0238987	0.999856
Slc14a1	108052	solute carrier family 14 (urea transporter), member 1	ENSMUSG00000059336.15	19.3469	-2.30058	0.943453	5.10078	0.023915	0.999856
Cdh23	22295	cadherin 23 (otocadherin)	ENSMUSG00000012819.17	80.3914	-1.80422	0.714853	5.08851	0.0240849	0.999856
Ctsf	56464	cathepsin F	ENSMUSG00000083282.4	1209.07	-1.07681	0.447077	5.08398	0.0241478	0.999856
Ldha	16828	lactate dehydrogenase A	ENSMUSG00000063229.16	44390.2	0.753641	0.32493	5.08302	0.0241612	0.999856
Fbln2	14115	fibulin 2	ENSMUSG00000064080.13	101.831	-1.22958	0.530923	5.07399	0.0242874	0.999856
Fzd7	14369	frizzled class receptor 7	ENSMUSG00000041075.9	1102.54	0.632162	0.277497	5.06686	0.0243876	0.999856
Cabin1	104248	calcineurin binding protein 1	ENSMUSG00000020196.11	1377.65	-0.562812	0.248209	5.0656	0.0244052	0.999856
Pkia	18767	protein kinase inhibitor, alpha	ENSMUSG00000027499.13	9.59536	-3.15735	1.35178	5.06418	0.0244252	0.999856
Trib1	211770	tribbles pseudokinase 1	ENSMUSG00000032501.10	748.672	0.862061	0.370805	5.04646	0.0246763	0.999856
Agpat5	52123	1-acylglycerol-3-phosphate O-acyltransferase 5 (lysophosphatidic acid acyltransferase, epsilon)	ENSMUSG00000031467.11	2712.2	0.637866	0.279797	5.04266	0.0247305	0.999856
Col18a1	12822	collagen, type XVIII, alpha 1	ENSMUSG00000001435.16	4950.41	1.10276	0.455945	5.03067	0.0249023	0.999856
H2-Q6	110557	histocompatibility 2, Q region locus 6	ENSMUSG00000073409.13	534.536	1.42486	0.570143	5.02736	0.0249499	0.999856
Mmp8	17394	matrix metallopeptidase 8	ENSMUSG00000005800.4	2331.97	0.768852	0.333718	5.01835	0.0250801	0.999856
NA	NA	NA	ENSMUSG00000063895.8	12.6556	-2.68734	1.16927	5.01437	0.0251378	0.999856
Pik3ip1	216505	phosphoinositide-3-kinase interacting protein 1	ENSMUSG00000034614.15	346.585	-1.82801	0.697275	4.9941	0.0254339	0.999856
Tmem25	71687	transmembrane protein 25	ENSMUSG00000002032.18	137.109	-0.891968	0.394072	4.9941	0.0254339	0.999856
Ccdc152	100039139	coiled-coil domain containing 152	ENSMUSG00000091119.3	60.3217	-1.16336	0.515469	4.97643	0.025695	0.999856
Arsi	545260	arylsulfatase i	ENSMUSG00000036412.6	4.31001	-5.50301	2.34096	4.9764	0.0256954	NA
Pik3ap1	83490	phosphoinositide-3-kinase adaptor protein 1	ENSMUSG00000025017.11	25284.7	0.53192	0.236544	4.97626	0.0256974	0.999856
Kmo	98256	kynurenine 3-monooxygenase (kynurenine 3-hydroxylase)	ENSMUSG00000039783.16	248.779	-1.52054	0.613588	4.95174	0.0260644	0.999856
Lyplal1	226791	lysophospholipase-like 1	ENSMUSG00000039246.9	71.049	-1.21055	0.528202	4.94299	0.0261966	0.999856
Tarbp1	212728	TAR RNA binding protein 1	ENSMUSG00000090290.3	62.106	1.4281	0.611495	4.9328	0.0263516	0.999856
Ctsl	13039	cathepsin L	ENSMUSG00000021477.10	77239.7	0.618621	0.274803	4.91179	0.026674	0.999856
Prrg4	228413	proline rich Gla (G-carboxyglutamic acid) 4 (transmembrane)	ENSMUSG00000027171.11	38.1219	-1.4095	0.624125	4.90659	0.0267544	0.999856
Sec16b	89867	SEC16 homolog B (S. cerevisiae)	ENSMUSG00000026589.15	19.3172	-2.4891	1.06136	4.90508	0.0267778	0.999856
NA	NA	NA	ENSMUSG00000101903.2	75.5552	-1.18718	0.520218	4.90495	0.0267799	0.999856
Sh3bgrl2	212531	SH3 domain binding glutamic acid-rich protein like 2	ENSMUSG00000032261.17	2495.36	0.489643	0.220179	4.90351	0.0268021	0.999856
Slco4a1	108115	solute carrier organic anion transporter family, member 4a1	ENSMUSG00000038963.16	1465.44	1.15913	0.481253	4.89777	0.0268914	0.999856
Bahcc1	268515	BAH domain and coiled-coil containing 1	ENSMUSG00000039741.16	42.107	-1.34918	0.59867	4.89631	0.0269142	0.999856
Tbc1d4	210789	TBC1 domain family, member 4	ENSMUSG00000033083.17	546.234	-0.94736	0.409731	4.89083	0.0269997	0.999856
Plscr4	235527	phospholipid scramblase 4	ENSMUSG00000032377.9	854.998	-0.722608	0.320099	4.88991	0.027014	0.999856
Ell2	192657	elongation factor for RNA polymerase II 2	ENSMUSG00000001542.8	3383.5	0.929609	0.399565	4.88724	0.0270559	0.999856
Ppm1h	319468	protein phosphatase 1H (PP2C domain containing)	ENSMUSG00000034613.13	1318.24	0.466976	0.211178	4.86881	0.0273463	0.999856
Igfbp6	16012	insulin-like growth factor binding protein 6	ENSMUSG00000023046.7	14.9527	2.29857	1.03471	4.86831	0.0273542	0.999856
Il16	16170	interleukin 16	ENSMUSG00000001741.13	2250.15	-1.01971	0.433968	4.85686	0.0275365	0.999856
Gpd2	14571	glycerol phosphate dehydrogenase 2, mitochondrial	ENSMUSG00000026827.13	917.443	0.563388	0.254091	4.84987	0.0276482	0.999856
Lsp1	16985	lymphocyte specific 1	ENSMUSG00000018819.11	10404.8	-0.955954	0.411124	4.82309	0.028081	0.999856
Tgtp2	100039796	T cell specific GTPase 2	ENSMUSG00000078921.4	944.521	-0.993684	0.428519	4.81807	0.0281629	0.999856
Slc4a7	218756	solute carrier family 4, sodium bicarbonate cotransporter, member 7	ENSMUSG00000021733.12	904.512	0.595411	0.26889	4.81107	0.0282775	0.999856
NA	NA	NA	ENSMUSG00000053830.5	10.3367	-5.41489	2.07853	4.80625	0.0283567	0.999856
Qpct	70536	glutaminyl-peptide cyclotransferase (glutaminyl cyclase)	ENSMUSG00000024084.9	1054.94	-0.613586	0.276952	4.79837	0.0284867	0.999856
Ifi203	15950	interferon activated gene 203	ENSMUSG00000039997.17	821.921	-1.02613	0.441399	4.79788	0.0284947	0.999856
Trnp1	69539	TMF1-regulated nuclear protein 1	ENSMUSG00000056596.9	34.8936	-1.93486	0.811186	4.77523	0.0288721	0.999856
Smim10l2a	320237	small integral membrane protein 10 like 2A	ENSMUSG00000054850.5	34.3306	-2.60297	1.01232	4.77182	0.0289292	0.999856
Mterf2	74238	mitochondrial transcription termination factor 2	ENSMUSG00000049038.4	62.8327	-1.39082	0.612256	4.76804	0.0289929	0.999856
Ssx2ip	99167	synovial sarcoma, X 2 interacting protein	ENSMUSG00000036825.13	471.268	0.55818	0.255012	4.75569	0.0292016	0.999856
Asb10	117590	ankyrin repeat and SOCS box-containing 10	ENSMUSG00000038204.14	9.74204	-3.22386	1.4027	4.7462	0.0293631	0.999856
Serinc3	26943	serine incorporator 3	ENSMUSG00000017707.10	36846.9	-0.714207	0.31942	4.73527	0.0295501	0.999856
Pdzk1ip1	67182	PDZK1 interacting protein 1	ENSMUSG00000028716.16	338.097	-1.62886	0.651887	4.72563	0.0297162	0.999856
Hsd11b1	15483	hydroxysteroid 11-beta dehydrogenase 1	ENSMUSG00000016194.15	43.1252	1.70258	0.729623	4.71728	0.0298609	0.999856
Ifrd1	15982	interferon-related developmental regulator 1	ENSMUSG00000001627.13	1270.1	0.699493	0.315746	4.70545	0.0300671	0.999856
Pigp	56176	phosphatidylinositol glycan anchor biosynthesis, class P	ENSMUSG00000022940.18	614.821	-0.590524	0.270947	4.67662	0.0305759	0.999856
Ivns1abp	117198	influenza virus NS1A binding protein	ENSMUSG00000023150.15	3823.45	-0.765265	0.342678	4.67071	0.0306812	0.999856
Mansc1	67729	MANSC domain containing 1	ENSMUSG00000032718.5	75.2066	-1.34125	0.592859	4.66493	0.0307847	0.999856
Gstm1	14862	glutathione S-transferase, mu 1	ENSMUSG00000058135.13	7470.57	-0.638038	0.290161	4.66	0.0308732	0.999856
Adssl1	11565	adenylosuccinate synthetase like 1	ENSMUSG00000011148.15	6377.17	0.627576	0.286453	4.63714	0.0312871	0.999856
Higd1a	56295	HIG1 domain family, member 1A	ENSMUSG00000038412.9	1448.94	0.731833	0.331353	4.62957	0.0314254	0.999856
Chst7	60322	carbohydrate (N-acetylglucosamino) sulfotransferase 7	ENSMUSG00000037347.8	207.473	-1.36257	0.576266	4.62544	0.0315012	0.999856
Tmem201	230917	transmembrane protein 201	ENSMUSG00000044700.16	399.724	0.648544	0.298805	4.61871	0.031625	0.999856
Hyal1	15586	hyaluronoglucosaminidase 1	ENSMUSG00000010051.16	617.552	0.7387	0.33644	4.61454	0.031702	0.999856
Asns	27053	asparagine synthetase	ENSMUSG00000029752.13	1013.31	0.65522	0.300252	4.61036	0.0317794	0.999856
Eif4e	13684	eukaryotic translation initiation factor 4E	ENSMUSG00000028156.13	4711.13	0.646958	0.295895	4.60205	0.0319338	0.999856
Rgs18	64214	regulator of G-protein signaling 18	ENSMUSG00000026357.4	1120.81	-0.580387	0.268038	4.59559	0.0320544	0.999856
Tsc22d1	21807	TSC22 domain family, member 1	ENSMUSG00000022010.20	378.707	-0.563969	0.262789	4.57537	0.0324348	0.999856
Rnf144a	108089	ring finger protein 144A	ENSMUSG00000020642.14	62.0669	1.27238	0.582333	4.57489	0.0324438	0.999856
Aurkb	20877	aurora kinase B	ENSMUSG00000020897.13	340.515	-0.900241	0.406412	4.57111	0.0325155	0.999856
Glcci1	170772	glucocorticoid induced transcript 1	ENSMUSG00000029638.18	75.2341	-1.33095	0.591097	4.5561	0.0328017	0.999856
Txnip	56338	thioredoxin interacting protein	ENSMUSG00000038393.15	9415.98	-0.902999	0.401325	4.55097	0.0329002	0.999856
Mrpl45	67036	mitochondrial ribosomal protein L45	ENSMUSG00000018882.13	1886.74	0.635486	0.293762	4.52408	0.0334211	0.999856
NA	NA	NA	ENSMUSG00000111171.2	65.0834	-1.02806	0.479019	4.51345	0.0336294	0.999856
Slc9a9	331004	solute carrier family 9 (sodium/hydrogen exchanger), member 9	ENSMUSG00000031129.10	2084.04	-0.935441	0.417044	4.48071	0.0342794	0.999856
Clec7a	56644	C-type lectin domain family 7, member a	ENSMUSG00000079293.12	3829.03	-0.796925	0.362302	4.47013	0.0344924	0.999856
NA	NA	NA	ENSMUSG00000111394.2	261.382	0.877275	0.402803	4.46673	0.0345611	0.999856
Sod2	20656	superoxide dismutase 2, mitochondrial	ENSMUSG00000006818.6	5456.44	1.06666	0.466126	4.46397	0.034617	0.999856
Msr1	20288	macrophage scavenger receptor 1	ENSMUSG00000025044.17	6710.16	0.581539	0.271535	4.46196	0.0346577	0.999856
Osbpl3	71720	oxysterol binding protein-like 3	ENSMUSG00000029822.16	1614.3	0.826549	0.37593	4.45816	0.0347348	0.999856
Phlda3	27280	pleckstrin homology like domain, family A, member 3	ENSMUSG00000041801.6	298.828	-0.806261	0.373762	4.44667	0.0349694	0.999856
Zxdb	668166	zinc finger, X-linked, duplicated B	ENSMUSG00000073062.4	101.583	-0.920489	0.430813	4.44439	0.0350161	0.999856
Rragd	52187	Ras-related GTP binding D	ENSMUSG00000028278.15	411.55	-0.829925	0.382038	4.44203	0.0350646	0.999856
Stbd1	52331	starch binding domain 1	ENSMUSG00000047963.8	201.887	-0.795373	0.371466	4.43617	0.0351851	0.999856
Heca	380629	hdc homolog, cell cycle regulator	ENSMUSG00000039879.10	237.408	-1.28909	0.555939	4.42041	0.0355114	0.999856
Fosl2	14284	fos-like antigen 2	ENSMUSG00000029135.11	458.523	0.693747	0.324716	4.42005	0.035519	0.999856
Oas1g	23960	2'-5' oligoadenylate synthetase 1G	ENSMUSG00000066861.15	1504.01	0.544167	0.256655	4.41828	0.0355558	0.999856
Wfdc21	66107	WAP four-disulfide core domain 21	ENSMUSG00000051748.3	95.5447	1.31681	0.585631	4.41725	0.0355772	0.999856
Gpr160	71862	G protein-coupled receptor 160	ENSMUSG00000037661.15	411.136	-0.839157	0.38667	4.41397	0.0356459	0.999856
Chst10	98388	carbohydrate sulfotransferase 10	ENSMUSG00000026080.14	21.3443	-1.85003	0.853625	4.41368	0.0356519	0.999856
Mif	17319	macrophage migration inhibitory factor (glycosylation-inhibiting factor)	ENSMUSG00000033307.8	4444.56	0.781412	0.358455	4.40697	0.0357924	0.999856
Adora2a	11540	adenosine A2a receptor	ENSMUSG00000020178.7	89.5443	1.5601	0.674375	4.40438	0.0358467	0.999856
Top2a	21973	topoisomerase (DNA) II alpha	ENSMUSG00000020914.18	392.088	-0.735345	0.344171	4.39267	0.0360938	0.999856
Gask1b	68659	golgi associated kinase 1B	ENSMUSG00000027955.17	793.304	-0.64178	0.301599	4.39163	0.0361157	0.999856
BC051226	407803	cDNA sequence BC051226	ENSMUSG00000092564.3	49.3632	-1.6886	0.735157	4.38828	0.0361868	0.999856
C1s1	50908	complement component 1, s subcomponent 1	ENSMUSG00000038521.18	50.2303	2.23575	0.948139	4.3859	0.0362373	0.999856
Ube2o	217342	ubiquitin-conjugating enzyme E2O	ENSMUSG00000020802.9	238.637	0.70309	0.332702	4.37676	0.0364322	0.999856
Trpv4	63873	transient receptor potential cation channel, subfamily V, member 4	ENSMUSG00000014158.13	501.404	-0.834146	0.385	4.37444	0.0364817	0.999856
Col6a3	12835	collagen, type VI, alpha 3	ENSMUSG00000048126.17	20.9859	-2.13478	0.948951	4.36738	0.0366333	0.999856
Gprc5c	70355	G protein-coupled receptor, family C, group 5, member C	ENSMUSG00000051043.17	1638.18	-0.710486	0.331334	4.3641	0.0367038	0.999856
Bphl	68021	biphenyl hydrolase-like (serine hydrolase, breast epithelial mucin-associated antigen)	ENSMUSG00000038286.12	1016.68	-0.560887	0.266125	4.36173	0.0367549	0.999856
Extl3	54616	exostosin-like glycosyltransferase 3	ENSMUSG00000021978.10	733.098	0.588513	0.278989	4.35993	0.0367938	0.999856
Zfp101	22643	zinc finger protein 101	ENSMUSG00000055240.18	164.342	-0.694809	0.331692	4.35027	0.037003	0.999856
Anapc15	75430	anaphase promoting complex C subunit 15	ENSMUSG00000030649.19	1004.87	-0.46784	0.22375	4.34834	0.037045	0.999856
Tm4sf5	75604	transmembrane 4 superfamily member 5	ENSMUSG00000018919.11	95.1874	-1.43426	0.633739	4.3445	0.0371287	0.999856
Mrc1	17533	mannose receptor, C type 1	ENSMUSG00000026712.4	1395.25	-0.893854	0.40717	4.34182	0.0371871	0.999856
Ets2	23872	E26 avian leukemia oncogene 2, 3' domain	ENSMUSG00000022895.17	649.665	0.67762	0.319556	4.33852	0.0372594	0.999856
Gk	14933	glycerol kinase	ENSMUSG00000025059.17	1061.77	0.649112	0.306621	4.3264	0.0375256	0.999856
Gcnt2	14538	glucosaminyl (N-acetyl) transferase 2, I-branching enzyme	ENSMUSG00000021360.17	145.493	1.14815	0.523693	4.32611	0.037532	0.999856
Hdac7	56233	histone deacetylase 7	ENSMUSG00000022475.20	142.273	0.769138	0.366844	4.32597	0.037535	0.999856
Fnbp1l	214459	formin binding protein 1-like	ENSMUSG00000039735.17	533.947	0.826284	0.384137	4.32125	0.0376393	0.999856
Hcar2	80885	hydroxycarboxylic acid receptor 2	ENSMUSG00000045502.7	63.6907	1.49749	0.669369	4.31995	0.0376679	0.999856
Fbxl12os	66662	F-box and leucine-rich repeat protein 12, opposite strand	ENSMUSG00000062470.11	34.6122	-1.41049	0.660666	4.31943	0.0376795	0.999856
Nenf	66208	neuron derived neurotrophic factor	ENSMUSG00000037499.10	674.245	-0.517898	0.248127	4.31803	0.0377104	0.999856
Ltc4s	17001	leukotriene C4 synthase	ENSMUSG00000020377.16	172.74	-0.745247	0.355757	4.3069	0.0379582	0.999856
Flt1	14254	FMS-like tyrosine kinase 1	ENSMUSG00000029648.14	53.0239	1.22449	0.573571	4.29876	0.0381401	0.999856
Hilpda	69573	hypoxia inducible lipid droplet associated	ENSMUSG00000043421.9	479.196	0.671674	0.319532	4.2865	0.0384163	0.999856
Cav1	12389	caveolin 1, caveolae protein	ENSMUSG00000007655.17	4003.97	2.338	0.967395	4.28205	0.0385169	0.999856
Gpnmb	93695	glycoprotein (transmembrane) nmb	ENSMUSG00000029816.11	329694	-0.588459	0.279976	4.27474	0.0386829	0.999856
Ccl5	20304	chemokine (C-C motif) ligand 5	ENSMUSG00000035042.3	350.941	1.17102	0.525727	4.26881	0.0388181	0.999856
NA	NA	NA	ENSMUSG00000098975.8	5.51479	-4.07975	1.9491	4.26357	0.0389381	NA
Rasgrp1	19419	RAS guanyl releasing protein 1	ENSMUSG00000027347.19	86.4677	2.7212	1.02886	4.26326	0.0389451	0.999856
Itga9	104099	integrin alpha 9	ENSMUSG00000039115.14	442.618	0.964846	0.443518	4.26145	0.0389866	0.999856
Wdr54	75659	WD repeat domain 54	ENSMUSG00000030032.15	117.12	0.84541	0.404788	4.26133	0.0389893	0.999856
Dmxl2	235380	Dmx-like 2	ENSMUSG00000041268.18	302.373	0.909671	0.423385	4.25931	0.0390357	0.999856
Pimreg	109212	PICALM interacting mitotic regulator	ENSMUSG00000020808.4	104.403	-1.4299	0.634959	4.25275	0.0391868	0.999856
NA	NA	NA	ENSMUSG00000086539.9	16.71	-2.74979	1.16914	4.24905	0.0392724	0.999856
Cbx7	52609	chromobox 7	ENSMUSG00000053411.17	373.593	-0.612613	0.294978	4.24498	0.0393666	0.999856
Gm5086	328314	predicted gene 5086	ENSMUSG00000110235.2	612.26	-0.705166	0.335197	4.24426	0.0393833	0.999856
Gapdh	14433	glyceraldehyde-3-phosphate dehydrogenase	ENSMUSG00000057666.19	32746.7	0.739596	0.347221	4.23483	0.0396027	0.999856
Slc15a2	57738	solute carrier family 15 (H+/peptide transporter), member 2	ENSMUSG00000022899.11	23.25	-1.76619	0.819258	4.23033	0.0397076	0.999856
Fabp7	12140	fatty acid binding protein 7, brain	ENSMUSG00000019874.12	334.957	1.27493	0.565681	4.22393	0.0398578	0.999856
Chn2	69993	chimerin 2	ENSMUSG00000004633.18	896.515	-0.892249	0.413084	4.22054	0.0399375	0.999856
Copz2	56358	coatomer protein complex, subunit zeta 2	ENSMUSG00000018672.16	525.244	-0.690272	0.329831	4.22008	0.0399482	0.999856
Igf1r	16001	insulin-like growth factor I receptor	ENSMUSG00000005533.11	219.997	-0.915096	0.430238	4.21669	0.0400282	0.999856
Vwf	22371	Von Willebrand factor	ENSMUSG00000001930.18	615.176	-1.33445	0.57783	4.21367	0.0400994	0.999856
Itga1	109700	integrin alpha 1	ENSMUSG00000042284.11	163.758	2.04291	0.806512	4.21028	0.0401797	0.999856
Fscn1	14086	fascin actin-bundling protein 1	ENSMUSG00000029581.15	128.729	0.81818	0.394748	4.20905	0.0402089	0.999856
Slc12a7	20499	solute carrier family 12, member 7	ENSMUSG00000017756.10	2512.89	0.587552	0.282276	4.20764	0.0402423	0.999856
Myo1c	17913	myosin IC	ENSMUSG00000017774.20	5854.6	0.403709	0.196447	4.20685	0.0402611	0.999856
Hcfc2	67933	host cell factor C2	ENSMUSG00000020246.14	802.797	0.49058	0.238613	4.19406	0.0405658	0.999856
Plppr2	235044	phospholipid phosphatase related 2	ENSMUSG00000040563.14	100.838	0.870138	0.420731	4.19336	0.0405827	0.999856
Pfkfb3	170768	6-phosphofructo-2-kinase/fructose-2,6-biphosphatase 3	ENSMUSG00000026773.20	1345.47	0.795245	0.374302	4.18465	0.0407917	0.999856
Cask	12361	calcium/calmodulin-dependent serine protein kinase (MAGUK family)	ENSMUSG00000031012.18	468.782	-0.570172	0.276894	4.18431	0.0407999	0.999856
Spen	56381	spen family transcription repressor	ENSMUSG00000040761.17	1109.65	0.638555	0.307225	4.1719	0.0410998	0.999856
Phtf1os	100125931	putative homeodomain transcription factor 1, opposite strand	ENSMUSG00000089998.3	40.1355	-1.35911	0.645562	4.17181	0.041102	0.999856
Tuba4a	22145	tubulin, alpha 4A	ENSMUSG00000026202.14	2048.46	0.801517	0.377074	4.15853	0.0414254	0.999856
Vmn2r60	637898	vomeronasal 2, receptor 60	ENSMUSG00000090619.3	166.707	0.801735	0.387265	4.15097	0.0416106	0.999856
Plxnc1	54712	plexin C1	ENSMUSG00000074785.6	3123.22	-0.699077	0.33342	4.14978	0.04164	0.999856
Hebp2	56016	heme binding protein 2	ENSMUSG00000019853.7	36.3929	-1.51024	0.715048	4.14976	0.0416405	0.999856
Adrb1	11554	adrenergic receptor, beta 1	ENSMUSG00000035283.6	8.74354	-3.24532	1.53019	4.14318	0.0418025	0.999856
Oplah	75475	5-oxoprolinase (ATP-hydrolysing)	ENSMUSG00000022562.16	243.893	-0.652396	0.318322	4.14258	0.0418173	0.999856
Fmo5	14263	flavin containing monooxygenase 5	ENSMUSG00000028088.15	661.092	-0.783525	0.372553	4.13953	0.0418928	0.999856
Mpeg1	17476	macrophage expressed gene 1	ENSMUSG00000046805.11	5915.79	-0.488719	0.23858	4.13489	0.0420079	0.999856
Galnt6	207839	polypeptide N-acetylgalactosaminyltransferase 6	ENSMUSG00000037280.13	3746.95	0.601287	0.290756	4.13354	0.0420414	0.999856
Chml	12663	choroideremia-like	ENSMUSG00000078185.4	103.659	-0.814873	0.398244	4.13247	0.042068	0.999856
Nat9	66176	N-acetyltransferase 9 (GCN5-related, putative)	ENSMUSG00000015542.18	673.882	-0.595834	0.289841	4.13092	0.0421064	0.999856
Inhba	16323	inhibin beta-A	ENSMUSG00000041324.15	64.6424	0.950547	0.4648	4.12988	0.0421324	0.999856
Klhl3	100503085	kelch-like 3	ENSMUSG00000014164.16	55.8189	1.66718	0.738817	4.12298	0.0423046	0.999856
Vim	22352	vimentin	ENSMUSG00000026728.10	14581	0.630376	0.30393	4.11723	0.0424486	0.999856
Klra3	16634	killer cell lectin-like receptor, subfamily A, member 3	ENSMUSG00000067591.13	21.4204	-1.74982	0.836235	4.11668	0.0424624	0.999856
Rnf128	66889	ring finger protein 128	ENSMUSG00000031438.12	16185.8	0.674012	0.323396	4.11599	0.0424797	0.999856
Olfml2b	320078	olfactomedin-like 2B	ENSMUSG00000038463.9	168.963	0.975271	0.462535	4.11336	0.0425459	0.999856
H2-Q5	15016	histocompatibility 2, Q region locus 5	ENSMUSG00000055413.13	328.581	0.563596	0.277296	4.10962	0.0426399	0.999856
Prrg1	546336	proline rich Gla (G-carboxyglutamic acid) 1	ENSMUSG00000047996.17	53.0143	-1.76744	0.775095	4.10792	0.0426828	0.999856
Mfge8	17304	milk fat globule EGF and factor V/VIII domain containing	ENSMUSG00000030605.16	4348.23	-0.804531	0.380301	4.10185	0.0428363	0.999856
Por	18984	cytochrome p450 oxidoreductase	ENSMUSG00000005514.15	23385.9	0.690765	0.331404	4.09895	0.0429099	0.999856
Reps2	194590	RALBP1 associated Eps domain containing protein 2	ENSMUSG00000040855.16	460.173	-0.74279	0.358037	4.0962	0.0429797	0.999856
Ifnar1	15975	interferon (alpha and beta) receptor 1	ENSMUSG00000022967.14	7364.9	0.391821	0.193339	4.09326	0.0430545	0.999856
Cd320	54219	CD320 antigen	ENSMUSG00000002308.17	411.708	0.746983	0.360446	4.09213	0.0430833	0.999856
Xpo1	103573	exportin 1	ENSMUSG00000020290.15	2265.88	0.41714	0.205795	4.09132	0.0431039	0.999856
Abcc1	17250	ATP-binding cassette, sub-family C (CFTR/MRP), member 1	ENSMUSG00000023088.18	3175.84	0.428329	0.211164	4.08889	0.043166	0.999856
Prag1	244418	PEAK1 related kinase activating pseudokinase 1	ENSMUSG00000050271.13	530.754	1.30838	0.576876	4.08755	0.0432001	0.999856
NA	NA	NA	ENSMUSG00000098292.2	5.04051	-4.47855	2.04466	4.07927	0.0434125	NA
Gpc1	14733	glypican 1	ENSMUSG00000034220.8	367.059	1.08066	0.498342	4.07691	0.043473	0.999856
Atad2	70472	ATPase family, AAA domain containing 2	ENSMUSG00000022360.9	604.803	-0.500193	0.247371	4.05926	0.0439298	0.999856
4933439C10Rik	74476	RIKEN cDNA 4933439C10 gene	ENSMUSG00000072893.13	259.263	-0.60318	0.298136	4.0552	0.0440354	0.999856
Asb2	65256	ankyrin repeat and SOCS box-containing 2	ENSMUSG00000021200.15	44.5975	1.27951	0.627011	4.05005	0.04417	0.999856
Sat1	20229	spermidine/spermine N1-acetyl transferase 1	ENSMUSG00000025283.16	16355.9	-0.878274	0.411945	4.04906	0.044196	0.999856
Vcan	13003	versican	ENSMUSG00000021614.17	346.986	1.52031	0.675122	4.04715	0.044246	0.999856
Zswim6	67263	zinc finger SWIM-type containing 6	ENSMUSG00000032846.13	141.89	-0.801912	0.393809	4.04031	0.0444257	0.999856
4930470H14Rik	75815	RIKEN cDNA 4930470H14 gene	ENSMUSG00000116975.2	55.5907	-1.0316	0.508686	4.03926	0.0444532	0.999856
9630028I04Rik	319720	RIKEN cDNA 9630028I04 gene	ENSMUSG00000117916.2	49.4247	-1.36629	0.651519	4.03763	0.0444964	0.999856
1600010M07Rik	69781	RIKEN cDNA 1600010M07 gene	ENSMUSG00000101585.7	357.696	-0.574998	0.285102	4.02222	0.0449046	0.999856
Pcdhga5	93713	protocadherin gamma subfamily A, 5	ENSMUSG00000103567.2	11.0853	3.26322	1.393	4.01558	0.0450817	0.999856
Aldh2	11669	aldehyde dehydrogenase 2, mitochondrial	ENSMUSG00000029455.15	21308	-0.438925	0.218076	4.01255	0.0451628	0.999856
Il27	246779	interleukin 27	ENSMUSG00000044701.6	19.1394	2.13026	1.05851	4.01215	0.0451736	0.999856
Gda	14544	guanine deaminase	ENSMUSG00000058624.14	274.996	0.624547	0.30997	4.00882	0.0452629	0.999856
Cd38	12494	CD38 antigen	ENSMUSG00000029084.6	192.806	2.10361	0.849763	4.00611	0.0453357	0.999856
H2-K2	630499	histocompatibility 2, K region locus 2	ENSMUSG00000067203.9	786.608	-0.7302	0.355057	4.00171	0.0454541	0.999856
Rgcc	66214	regulator of cell cycle	ENSMUSG00000022018.8	188.311	1.37105	0.615763	3.99923	0.0455211	0.999856
NA	NA	NA	ENSMUSG00000082016.4	1833.28	0.650928	0.318469	3.99586	0.0456121	0.999856
Gstm4	14865	glutathione S-transferase, mu 4	ENSMUSG00000027890.18	379.582	-0.753195	0.367596	3.99516	0.0456312	0.999856
Ucp2	22228	uncoupling protein 2 (mitochondrial, proton carrier)	ENSMUSG00000033685.14	31897.9	-0.434245	0.216444	3.98833	0.0458165	0.999856
Cxcr3	12766	chemokine (C-X-C motif) receptor 3	ENSMUSG00000050232.7	431.642	-0.872035	0.418039	3.98763	0.0458356	0.999856
Usp6nl	98910	USP6 N-terminal like	ENSMUSG00000039046.16	340.411	0.700011	0.344791	3.97977	0.0460497	0.999856
Sh2b2	23921	SH2B adaptor protein 2	ENSMUSG00000005057.14	528.936	0.768034	0.373441	3.97534	0.046171	0.999856
Hif1a	15251	hypoxia inducible factor 1, alpha subunit	ENSMUSG00000021109.14	6624.29	0.757439	0.365527	3.97086	0.046294	0.999856
Hexim2	71059	hexamethylene bis-acetamide inducible 2	ENSMUSG00000043372.13	104.634	-1.10396	0.531879	3.96298	0.0465112	0.999856
Gm4924	237412	predicted gene 4924	ENSMUSG00000073427.5	76.275	-1.31796	0.619237	3.96286	0.0465145	0.999856
Kif18a	228421	kinesin family member 18A	ENSMUSG00000027115.15	73.5962	-0.898052	0.448573	3.95723	0.0466705	0.999856
Crip1	12925	cysteine-rich protein 1 (intestinal)	ENSMUSG00000006360.12	6412.64	-0.433528	0.217184	3.95059	0.046855	0.999856
Apcdd1	494504	adenomatosis polyposis coli down-regulated 1	ENSMUSG00000071847.14	31.1848	-1.98745	0.901567	3.94549	0.0469972	0.999856
Jun	16476	jun proto-oncogene	ENSMUSG00000052684.5	7083.3	0.606636	0.299511	3.93975	0.0471578	0.999856
NA	NA	NA	ENSMUSG00000103693.2	7.47421	2.64966	1.31117	3.93832	0.0471978	0.999856
Fam228b	207921	family with sequence similarity 228, member B	ENSMUSG00000050545.11	7.0392	-3.59552	1.6216	3.9336	0.0473305	0.999856
Pfkl	18641	phosphofructokinase, liver, B-type	ENSMUSG00000020277.11	7172.78	0.701662	0.343075	3.92348	0.0476161	0.999856
Pik3cb	74769	phosphatidylinositol-4,5-bisphosphate 3-kinase catalytic subunit beta	ENSMUSG00000032462.15	1654.59	0.563436	0.280832	3.91957	0.0477272	0.999856
Fam162a	70186	family with sequence similarity 162, member A	ENSMUSG00000003955.9	1129.3	0.844173	0.406372	3.91769	0.0477804	0.999856
Abhd18	269423	abhydrolase domain containing 18	ENSMUSG00000037818.17	135.819	-0.783569	0.391435	3.91692	0.0478024	0.999856
Ccdc86	108673	coiled-coil domain containing 86	ENSMUSG00000024732.8	1482.03	0.495309	0.248557	3.91575	0.0478356	0.999856
Mir22hg	100042498	Mir22 host gene (non-protein coding)	ENSMUSG00000085148.2	915.517	0.615595	0.30635	3.90447	0.0481578	0.999856
Cenpk	60411	centromere protein K	ENSMUSG00000021714.16	71.8524	-0.987314	0.492045	3.89934	0.0483051	0.999856
Acvr1	11477	activin A receptor, type 1	ENSMUSG00000026836.16	182.415	-0.660147	0.332667	3.89674	0.04838	0.999856
Tecpr1	70381	tectonin beta-propeller repeat containing 1	ENSMUSG00000066621.13	6051.47	-0.638809	0.316043	3.89002	0.0485739	0.999856
Dhx38	64340	DEAH (Asp-Glu-Ala-His) box polypeptide 38	ENSMUSG00000037993.9	1893.08	0.442486	0.223715	3.88196	0.0488077	0.999856
Kmt2b	75410	lysine (K)-specific methyltransferase 2B	ENSMUSG00000006307.17	184.793	-0.628282	0.317801	3.88133	0.0488258	0.999856
Pde3b	18576	phosphodiesterase 3B, cGMP-inhibited	ENSMUSG00000030671.10	1216.29	0.521288	0.262304	3.88112	0.0488319	0.999856
Lpar5	381810	lysophosphatidic acid receptor 5	ENSMUSG00000067714.14	665.016	-0.549672	0.276622	3.87976	0.0488716	0.999856
Bdh2	69772	3-hydroxybutyrate dehydrogenase, type 2	ENSMUSG00000028167.16	103.095	1.30045	0.610665	3.87506	0.0490086	0.999856
NA	NA	NA	ENSMUSG00000108037.3	149.074	-0.701169	0.354332	3.87125	0.0491199	0.999856
Ccdc148	227933	coiled-coil domain containing 148	ENSMUSG00000036641.10	21.9186	-2.17395	1.00196	3.86591	0.0492765	0.999856
Mxd4	17122	Max dimerization protein 4	ENSMUSG00000037235.14	1087.73	-0.826994	0.401542	3.86288	0.0493654	0.999856
N4bp3	212706	NEDD4 binding protein 3	ENSMUSG00000001053.16	395.913	-0.819969	0.402742	3.85396	0.0496287	0.999856
Cnnm3	94218	cyclin M3	ENSMUSG00000001138.14	301.211	-1.28641	0.581583	3.85234	0.0496765	0.999856
Lgi4	243914	leucine-rich repeat LGI family, member 4	ENSMUSG00000036560.15	33.7498	-1.21293	0.612537	3.84332	0.0499445	0.999856
Rdm1	66599	RAD52 motif 1	ENSMUSG00000010362.10	298.113	-1.18778	0.554368	3.84316	0.0499494	0.999856
Serpinb6a	20719	serine (or cysteine) peptidase inhibitor, clade B, member 6a	ENSMUSG00000060147.16	14450.1	-0.519809	0.262135	3.8402	0.0500374	0.999856
Igfbp4	16010	insulin-like growth factor binding protein 4	ENSMUSG00000017493.13	4081.86	-0.509129	0.257255	3.83862	0.0500848	0.999856
Iars	105148	isoleucine-tRNA synthetase	ENSMUSG00000037851.14	2079.96	0.496842	0.251582	3.83644	0.0501499	0.999856
Cacna2d4	319734	calcium channel, voltage-dependent, alpha 2/delta subunit 4	ENSMUSG00000041460.17	17.3588	-2.07862	1.00528	3.83451	0.0502075	0.999856
Arhgap27	544817	Rho GTPase activating protein 27	ENSMUSG00000034255.18	2041.2	0.451516	0.229586	3.83093	0.0503149	0.999856
Pfkp	56421	phosphofructokinase, platelet	ENSMUSG00000021196.15	6290.18	0.540017	0.272442	3.82421	0.0505171	0.999856
Gm10693	675749	predicted pseudogene 10693	ENSMUSG00000074420.6	226.42	-2.08421	0.846764	3.8206	0.0506261	0.999856
Stap1	56792	signal transducing adaptor family member 1	ENSMUSG00000029254.17	2646.87	0.544978	0.275251	3.81817	0.0506996	0.999856
Trf	22041	transferrin	ENSMUSG00000032554.16	24022.1	-0.666195	0.331186	3.8163	0.0507562	0.999856
Adgre5	26364	adhesion G protein-coupled receptor E5	ENSMUSG00000002885.15	3570.41	-0.653305	0.325924	3.81528	0.050787	0.999856
Tcf7l1	21415	transcription factor 7 like 1 (T cell specific, HMG box)	ENSMUSG00000055799.14	4.57908	-4.20331	2.03773	3.80619	0.0510635	NA
Csrp1	13007	cysteine and glycine-rich protein 1	ENSMUSG00000026421.15	1819.66	-0.768665	0.378643	3.79727	0.0513362	0.999856
NA	NA	NA	ENSMUSG00000103614.2	29.1635	1.45648	0.729013	3.79707	0.0513424	0.999856
Vav1	22324	vav 1 oncogene	ENSMUSG00000034116.18	11271.1	0.383814	0.196598	3.79593	0.0513773	0.999856
Bmyc	107771	brain expressed myelocytomatosis oncogene	ENSMUSG00000049086.9	1368.24	-0.431312	0.220782	3.79564	0.0513864	0.999856
NA	NA	NA	ENSMUSG00000107355.2	290.937	0.600933	0.306222	3.79393	0.0514387	0.999856
Stk3	56274	serine/threonine kinase 3	ENSMUSG00000022329.16	1214.55	0.492938	0.251458	3.79008	0.0515571	0.999856
Tnfsf13b	24099	tumor necrosis factor (ligand) superfamily, member 13b	ENSMUSG00000031497.11	201.457	-0.754724	0.381112	3.78935	0.0515798	0.999856
Slc18b1	76306	solute carrier family 18, subfamily B, member 1	ENSMUSG00000037455.17	66.0685	-0.965169	0.489474	3.78895	0.0515919	0.999856
Cep170	545389	centrosomal protein 170	ENSMUSG00000057335.12	1299.26	0.581509	0.294255	3.78729	0.0516431	0.999856
Pfn2	18645	profilin 2	ENSMUSG00000027805.17	72.415	-0.954821	0.484593	3.78428	0.0517361	0.999856
Grhpr	76238	glyoxylate reductase/hydroxypyruvate reductase	ENSMUSG00000035637.15	457.226	0.743997	0.371875	3.78205	0.0518051	0.999856
Cilk1	56542	ciliogenesis associated kinase 1	ENSMUSG00000009828.16	172.111	-0.639956	0.327969	3.77725	0.0519539	0.999856
Ska1	66468	spindle and kinetochore associated complex subunit 1	ENSMUSG00000036223.17	20.1975	-1.72736	0.848418	3.77557	0.0520062	0.999856
Eogt	101351	EGF domain-specific O-linked N-acetylglucosamine (GlcNAc) transferase	ENSMUSG00000035245.13	463.169	-0.547881	0.280234	3.76903	0.0522097	0.999856
Hacd4	66775	3-hydroxyacyl-CoA dehydratase 4	ENSMUSG00000028497.13	4041.53	-1.17163	0.537788	3.76805	0.0522405	0.999856
Ang	11727	angiogenin, ribonuclease, RNase A family, 5	ENSMUSG00000072115.12	217.279	-1.07196	0.517344	3.76267	0.052409	0.999856
Tep1	21745	telomerase associated protein 1	ENSMUSG00000006281.9	2077.36	-0.779909	0.385883	3.74588	0.0529378	0.999856
Slamf8	74748	SLAM family member 8	ENSMUSG00000053318.8	272.61	0.673424	0.343499	3.7369	0.0532231	0.999856
Me2	107029	malic enzyme 2, NAD(+)-dependent, mitochondrial	ENSMUSG00000024556.5	2013.61	0.473447	0.243639	3.72581	0.0535776	0.999856
Spata6l	381218	spermatogenesis associated 6 like	ENSMUSG00000064202.16	34.6206	-1.28501	0.650377	3.72486	0.0536083	0.999856
Kctd12b	207474	potassium channel tetramerisation domain containing 12b	ENSMUSG00000041633.15	391.47	-0.80012	0.400121	3.72362	0.0536479	0.999856
Ehd4	98878	EH-domain containing 4	ENSMUSG00000027293.14	12296.4	-0.405673	0.209534	3.72251	0.0536836	0.999856
Cxcl2	20310	chemokine (C-X-C motif) ligand 2	ENSMUSG00000058427.11	439.339	1.29634	0.596601	3.72222	0.0536929	0.999856
Slc16a7	20503	solute carrier family 16 (monocarboxylic acid transporters), member 7	ENSMUSG00000020102.16	887.963	-0.72238	0.362517	3.72054	0.053747	0.999856
Lpar1	14745	lysophosphatidic acid receptor 1	ENSMUSG00000038668.15	126.62	0.885549	0.449376	3.71897	0.0537976	0.999856
Adrb2	11555	adrenergic receptor, beta 2	ENSMUSG00000045730.5	994.854	-0.77488	0.386337	3.71852	0.0538121	0.999856
Runx2	12393	runt related transcription factor 2	ENSMUSG00000039153.18	76.9259	-0.932685	0.476928	3.71663	0.0538731	0.999856
Klhl33	546611	kelch-like 33	ENSMUSG00000090799.3	79.8731	-1.42145	0.677655	3.71474	0.0539341	0.999856
Niban2	227737	niban apoptosis regulator 2	ENSMUSG00000026796.17	22318.8	0.633848	0.320648	3.71262	0.0540027	0.999856
Tubb2a	22151	tubulin, beta 2A class IIA	ENSMUSG00000058672.8	5090.37	-0.535945	0.274381	3.71154	0.0540375	0.999856
Mbd4	17193	methyl-CpG binding domain protein 4	ENSMUSG00000030322.13	472.973	-0.60872	0.311938	3.71035	0.0540759	0.999856
Mmp10	17384	matrix metallopeptidase 10	ENSMUSG00000047562.4	46.6873	1.23003	0.626587	3.6984	0.0544645	0.999856
Cx3cl1	20312	chemokine (C-X3-C motif) ligand 1	ENSMUSG00000031778.14	101.685	-0.958689	0.484859	3.69701	0.0545102	0.999856
Tnip3	414084	TNFAIP3 interacting protein 3	ENSMUSG00000044162.13	4636.61	0.741041	0.370551	3.69307	0.054639	0.999856
Trim68	101700	tripartite motif-containing 68	ENSMUSG00000073968.5	168.307	-0.744853	0.381888	3.692	0.054674	0.999856
Nxpe1-ps	640268	neurexophilin and PC-esterase domain family, member 1, pseudogene	ENSMUSG00000109675.3	473.388	-0.670832	0.342108	3.68841	0.0547918	0.999856
Slc41a2	338365	solute carrier family 41, member 2	ENSMUSG00000034591.6	947.084	0.586211	0.30058	3.6884	0.0547922	0.999856
Ccdc58	381045	coiled-coil domain containing 58	ENSMUSG00000075229.12	310.357	0.652129	0.335047	3.68442	0.0549232	0.999856
Olfml3	99543	olfactomedin-like 3	ENSMUSG00000027848.13	1939.41	0.801428	0.398552	3.67776	0.0551427	0.999856
Kif5b	16573	kinesin family member 5B	ENSMUSG00000006740.15	5717.04	0.500453	0.258241	3.67732	0.0551574	0.999856
Atp1a3	232975	ATPase, Na+/K+ transporting, alpha 3 polypeptide	ENSMUSG00000040907.16	4590.46	-0.599603	0.306479	3.67201	0.0553333	0.999856
Il36g	215257	interleukin 36G	ENSMUSG00000044103.5	89.2975	1.2517	0.609281	3.66763	0.0554789	0.999856
Ppa1	67895	pyrophosphatase (inorganic) 1	ENSMUSG00000020089.9	475.816	0.800374	0.402338	3.66733	0.0554892	0.999856
NA	NA	NA	ENSMUSG00000107758.2	28.5551	-1.30191	0.673048	3.66653	0.0555156	0.999856
Kif15	209737	kinesin family member 15	ENSMUSG00000036768.7	51.5661	-0.996665	0.517151	3.66463	0.055579	0.999856
Cd300a	217303	CD300A molecule	ENSMUSG00000034652.13	17925.5	-0.540081	0.277866	3.66455	0.0555816	0.999856
Rngtt	24018	RNA guanylyltransferase and 5'-phosphatase	ENSMUSG00000028274.18	1620.6	0.444654	0.231254	3.66391	0.0556029	0.999856
Plxna4os1	319849	plexin A4, opposite strand 1	ENSMUSG00000086763.2	139.875	-1.11744	0.54546	3.66231	0.0556564	0.999856
Cd83	12522	CD83 antigen	ENSMUSG00000015396.5	4763.77	-0.657431	0.334012	3.65804	0.0557993	0.999856
Tada2b	231151	transcriptional adaptor 2B	ENSMUSG00000029196.10	87.0232	-1.08137	0.542644	3.65351	0.0559511	0.999856
Zwilch	68014	zwilch kinetochore protein	ENSMUSG00000032400.19	86.3969	-0.827909	0.430088	3.65206	0.0559998	0.999856
Zpbp	53604	zona pellucida binding protein	ENSMUSG00000020193.4	29.1282	-1.29403	0.669458	3.64836	0.0561243	0.999856
Zfp113	56314	zinc finger protein 113	ENSMUSG00000037007.18	192.356	-0.646154	0.335997	3.64342	0.0562911	0.999856
NA	NA	NA	ENSMUSG00000082560.2	6.00961	-4.1986	1.97503	3.64289	0.0563091	NA
Fabp3	14077	fatty acid binding protein 3, muscle and heart	ENSMUSG00000028773.9	388.838	-0.806239	0.407651	3.63884	0.0564461	0.999856
Adora2b	11541	adenosine A2b receptor	ENSMUSG00000018500.3	178.137	0.818521	0.418894	3.63313	0.0566401	0.999856
Dnajc25	72429	DnaJ heat shock protein family (Hsp40) member C25	ENSMUSG00000070972.14	303.571	0.665799	0.34421	3.63272	0.0566542	0.999856
Cx3cr1	13051	chemokine (C-X3-C motif) receptor 1	ENSMUSG00000052336.8	5558.39	0.496421	0.257934	3.62888	0.0567849	0.999856
Cars	27267	cysteinyl-tRNA synthetase	ENSMUSG00000010755.18	2136.89	0.467025	0.243568	3.62663	0.0568618	0.999856
Spag5	54141	sperm associated antigen 5	ENSMUSG00000002055.10	96.4975	-0.930519	0.47728	3.62265	0.0569982	0.999856
Acsl4	50790	acyl-CoA synthetase long-chain family member 4	ENSMUSG00000031278.13	1170.24	0.418183	0.219238	3.62217	0.0570145	0.999856
Ccna2	12428	cyclin A2	ENSMUSG00000027715.10	221.344	-0.909691	0.458069	3.61651	0.0572089	0.999856
Gm9733	751864	predicted gene 9733	ENSMUSG00000078783.2	65.9787	1.35203	0.665687	3.61199	0.0573643	0.999856
Aars	234734	alanyl-tRNA synthetase	ENSMUSG00000031960.15	4516.92	0.494568	0.257616	3.61138	0.0573856	0.999856
Aldh9a1	56752	aldehyde dehydrogenase 9, subfamily A1	ENSMUSG00000026687.15	4669.28	-0.523971	0.272141	3.61086	0.0574034	0.999856
Abca1	11303	ATP-binding cassette, sub-family A (ABC1), member 1	ENSMUSG00000015243.5	3452.18	0.395074	0.207413	3.60972	0.0574428	0.999856
Fh1	14194	fumarate hydratase 1	ENSMUSG00000026526.15	2300.14	-0.477611	0.249566	3.60509	0.0576031	0.999856
Errfi1	74155	ERBB receptor feedback inhibitor 1	ENSMUSG00000028967.11	586.901	0.567368	0.295489	3.60429	0.0576307	0.999856
Cryzl2	226527	crystallin zeta like 2	ENSMUSG00000033488.12	321.589	-0.638158	0.331683	3.60367	0.0576521	0.999856
Ppme1	72590	protein phosphatase methylesterase 1	ENSMUSG00000030718.10	1318.95	0.433862	0.227751	3.60339	0.057662	0.999856
Txnrd1	50493	thioredoxin reductase 1	ENSMUSG00000020250.12	6840.53	0.655502	0.335493	3.60023	0.0577715	0.999856
Apol9b	71898	apolipoprotein L 9b	ENSMUSG00000068246.7	33.4201	1.84132	0.918988	3.60022	0.057772	0.999856
Jmjd6	107817	jumonji domain containing 6	ENSMUSG00000056962.12	1239.97	0.559779	0.290964	3.59758	0.0578638	0.999856
Dusp22	105352	dual specificity phosphatase 22	ENSMUSG00000069255.14	1185.52	-0.52659	0.274693	3.59645	0.0579031	0.999856
Tpcn1	252972	two pore channel 1	ENSMUSG00000032741.10	922.192	-0.455395	0.239258	3.5934	0.0580095	0.999856
Inafm1	66300	InaF motif containing 1	ENSMUSG00000091811.3	313.829	-0.664523	0.345043	3.59228	0.0580484	0.999856
NA	NA	NA	ENSMUSG00000113424.2	585.08	-0.714506	0.366529	3.58734	0.0582214	0.999856
Coq8a	67426	coenzyme Q8A	ENSMUSG00000026489.14	802.146	-1.01445	0.494311	3.5866	0.0582472	0.999856
Aox1	11761	aldehyde oxidase 1	ENSMUSG00000063558.5	5.62468	-3.66247	1.86326	3.58598	0.0582689	NA
Rad54l	19366	RAD54 like (S. cerevisiae)	ENSMUSG00000028702.16	209.701	-0.721278	0.374925	3.5783	0.0585389	0.999856
Olr1	108078	oxidized low density lipoprotein (lectin-like) receptor 1	ENSMUSG00000030162.15	7.39595	3.68675	1.6566	3.57111	0.0587929	0.999856
Diaph3	56419	diaphanous related formin 3	ENSMUSG00000022021.15	54.7359	-1.03848	0.541106	3.57081	0.0588037	0.999856
Gmds	218138	GDP-mannose 4, 6-dehydratase	ENSMUSG00000038372.15	356.279	-0.500257	0.264278	3.56846	0.058887	0.999856
Sipa1l1	217692	signal-induced proliferation-associated 1 like 1	ENSMUSG00000042700.17	492.305	0.719648	0.370325	3.56648	0.0589573	0.999856
Ehd1	13660	EH-domain containing 1	ENSMUSG00000024772.10	2964.22	0.523145	0.27356	3.56632	0.0589629	0.999856
Hsph1	15505	heat shock 105kDa/110kDa protein 1	ENSMUSG00000029657.16	2213.12	0.639935	0.33061	3.55756	0.0592746	0.999856
Slc22a18	18400	solute carrier family 22 (organic cation transporter), member 18	ENSMUSG00000000154.17	111.065	-0.846172	0.440298	3.55305	0.0594359	0.999856
Enpp2	18606	ectonucleotide pyrophosphatase/phosphodiesterase 2	ENSMUSG00000022425.17	81.3279	1.30176	0.661866	3.55169	0.0594849	0.999856
Gclm	14630	glutamate-cysteine ligase, modifier subunit	ENSMUSG00000028124.16	6350.51	0.637111	0.328967	3.54992	0.0595484	0.999856
Rgs11	50782	regulator of G-protein signaling 11	ENSMUSG00000024186.16	472.781	0.813746	0.414729	3.54969	0.0595567	0.999856
Ctse	13034	cathepsin E	ENSMUSG00000004552.17	104.283	-0.954942	0.492421	3.54878	0.0595892	0.999856
Ggta1	14594	glycoprotein galactosyltransferase alpha 1, 3	ENSMUSG00000035778.18	4127.25	0.439492	0.23198	3.54795	0.0596192	0.999856
Rif1	51869	replication timing regulatory factor 1	ENSMUSG00000036202.17	665.221	0.550888	0.28939	3.54535	0.0597127	0.999856
Abcg3	27405	ATP binding cassette subfamily G member 3	ENSMUSG00000029299.15	197.432	-1.23666	0.591443	3.54506	0.059723	0.999856
Scn3b	235281	sodium channel, voltage-gated, type III, beta	ENSMUSG00000049281.17	66.4828	-1.89997	0.860321	3.54227	0.0598235	0.999856
Strip1	229707	striatin interacting protein 1	ENSMUSG00000014601.14	1654.14	0.420633	0.222888	3.53733	0.0600019	0.999856
Plekho1	67220	pleckstrin homology domain containing, family O member 1	ENSMUSG00000015745.10	3586.96	-0.381322	0.202398	3.5353	0.0600755	0.999856
Kcnj16	16517	potassium inwardly-rectifying channel, subfamily J, member 16	ENSMUSG00000051497.16	4.39947	-4.24723	2.07507	3.53523	0.0600781	NA
NA	NA	NA	ENSMUSG00000105703.3	5706.75	-0.812278	0.409139	3.5323	0.0601841	0.999856
Klhl6	239743	kelch-like 6	ENSMUSG00000043008.10	2334.42	-0.586547	0.306017	3.53134	0.0602191	0.999856
Mllt3	70122	myeloid/lymphoid or mixed-lineage leukemia; translocated to, 3	ENSMUSG00000028496.18	98.9908	-0.957966	0.494391	3.53088	0.060236	0.999856
Mrgpre	244238	MAS-related GPR, member E	ENSMUSG00000048965.10	160.187	-1.11926	0.554672	3.52408	0.0604835	0.999856
Tcp10b	21462	t-complex protein 10b	ENSMUSG00000055602.18	14.4115	2.74417	1.41593	3.52076	0.0606047	0.999856
NA	NA	NA	ENSMUSG00000111943.2	10.5996	-2.06946	1.08248	3.51294	0.0608913	0.999856
Dmac1	66928	distal membrane arm assembly complex 1	ENSMUSG00000028398.9	801.168	-0.499095	0.264376	3.5128	0.0608965	0.999856
Bcl6	12053	B cell leukemia/lymphoma 6	ENSMUSG00000022508.6	4533.86	0.730874	0.374632	3.50593	0.0611496	0.999856
Brd1	223770	bromodomain containing 1	ENSMUSG00000022387.18	327.737	-0.721944	0.376214	3.50399	0.0612211	0.999856
Icos	54167	inducible T cell co-stimulator	ENSMUSG00000026009.15	11.0535	-2.54771	1.2364	3.50255	0.0612742	0.999856
Fastkd3	69577	FAST kinase domains 3	ENSMUSG00000021532.12	786.446	0.459685	0.244622	3.50231	0.0612831	0.999856
Egfr	13649	epidermal growth factor receptor	ENSMUSG00000020122.17	39.2307	-1.83033	0.855577	3.50062	0.0613458	0.999856
Slc16a3	80879	solute carrier family 16 (monocarboxylic acid transporters), member 3	ENSMUSG00000025161.17	7070.06	0.923992	0.457965	3.49993	0.0613716	0.999856
Plxnb3	140571	plexin B3	ENSMUSG00000031385.15	268.132	-1.17969	0.574567	3.49744	0.0614636	0.999856
Arg1	11846	arginase, liver	ENSMUSG00000019987.10	382.59	4.82306	1.76504	3.49468	0.0615664	0.999856
Ero1a	50527	endoplasmic reticulum oxidoreductase 1 alpha	ENSMUSG00000021831.10	4103.84	0.95463	0.471415	3.49423	0.0615831	0.999856
Abcb9	56325	ATP-binding cassette, sub-family B (MDR/TAP), member 9	ENSMUSG00000029408.14	75.4663	-0.883893	0.468271	3.48912	0.0617734	0.999856
NA	NA	NA	ENSMUSG00000106254.2	7.42056	-3.24424	1.58446	3.48907	0.0617751	0.999856
Mthfs	107885	5, 10-methenyltetrahydrofolate synthetase	ENSMUSG00000066442.18	2194.38	-0.420486	0.224518	3.47944	0.0621359	0.999856
Impdh1	23917	inosine monophosphate dehydrogenase 1	ENSMUSG00000003500.14	1436.3	0.550697	0.291022	3.47712	0.0622229	0.999856
Vegfa	22339	vascular endothelial growth factor A	ENSMUSG00000023951.19	3767.78	0.575299	0.302646	3.47644	0.0622485	0.999856
Sowahc	268301	sosondowah ankyrin repeat domain family member C	ENSMUSG00000098188.2	817.55	0.630557	0.331237	3.47135	0.0624403	0.999856
Acot2	171210	acyl-CoA thioesterase 2	ENSMUSG00000021226.8	230.526	-0.578871	0.309213	3.47016	0.0624851	0.999856
Fam78b	226610	family with sequence similarity 78, member B	ENSMUSG00000060568.15	47.9264	-1.65472	0.813948	3.46484	0.0626866	0.999856
Sord	20322	sorbitol dehydrogenase	ENSMUSG00000027227.8	2679.75	-0.603901	0.31725	3.46382	0.0627252	0.999856
Gm12671	654475	glyceraldehyde-3-phosphate dehydrogenase pseudogene	ENSMUSG00000095937.2	6885.96	0.670657	0.348599	3.46211	0.0627901	0.999856
Rhbdd2	215160	rhomboid domain containing 2	ENSMUSG00000039917.11	895.173	0.508075	0.270722	3.45982	0.0628771	0.999856
Stoml1	69106	stomatin-like 1	ENSMUSG00000032333.7	1085.14	-0.56502	0.299241	3.45832	0.0629344	0.999856
Pald1	27355	phosphatase domain containing, paladin 1	ENSMUSG00000020092.10	1399.88	0.505841	0.269344	3.45804	0.062945	0.999856
Stk38l	232533	serine/threonine kinase 38 like	ENSMUSG00000001630.14	678.836	0.594055	0.314263	3.45772	0.062957	0.999856
Acy1	109652	aminoacylase 1	ENSMUSG00000023262.14	52.4372	-1.66759	0.799436	3.45413	0.0630939	0.999856
Ptges3l	73635	prostaglandin E synthase 3 like	ENSMUSG00000097487.8	52.38	1.22438	0.627981	3.45328	0.0631262	0.999856
Hspa1a	193740	heat shock protein 1A	ENSMUSG00000091971.4	629.789	0.660994	0.348268	3.44038	0.063621	0.999856
Anln	68743	anillin, actin binding protein	ENSMUSG00000036777.9	178.959	-1.22096	0.595723	3.43964	0.0636495	0.999856
Arfgef3	215821	ARFGEF family member 3	ENSMUSG00000019852.8	157.742	-0.708343	0.377497	3.4372	0.0637438	0.999856
Pdlim7	67399	PDZ and LIM domain 7	ENSMUSG00000021493.16	328.389	0.658156	0.348812	3.43588	0.0637944	0.999856
Anxa2	12306	annexin A2	ENSMUSG00000032231.15	25226.6	0.420065	0.22541	3.43468	0.063841	0.999856
Tnfsfm13	619441	tumor necrosis factor (ligand) superfamily, membrane-bound member 13	ENSMUSG00000018752.20	1254.05	-0.592667	0.313795	3.43154	0.0639624	0.999856
Snx18	170625	sorting nexin 18	ENSMUSG00000042364.12	3093.18	0.590148	0.311833	3.43075	0.063993	0.999856
Set	56086	SET nuclear oncogene	ENSMUSG00000054766.14	3305.44	0.576872	0.305307	3.4297	0.0640338	0.999856
Epor	13857	erythropoietin receptor	ENSMUSG00000006235.7	28.509	-1.42061	0.743726	3.42587	0.0641823	0.999856
Phf21b	271305	PHD finger protein 21B	ENSMUSG00000016624.16	8.24588	2.77363	1.51051	3.4116	0.0647395	0.999856
Slc26a11	268512	solute carrier family 26, member 11	ENSMUSG00000039908.15	2883.1	-0.64576	0.339557	3.40763	0.0648957	0.999856
NA	NA	NA	ENSMUSG00000113529.2	24.2323	-1.38278	0.736755	3.40636	0.0649457	0.999856
Thnsl2	232078	threonine synthase-like 2 (bacterial)	ENSMUSG00000054474.16	37.5812	-1.56672	0.777072	3.4058	0.0649676	0.999856
Eef1e1	66143	eukaryotic translation elongation factor 1 epsilon 1	ENSMUSG00000001707.9	701.383	0.779803	0.404604	3.40436	0.0650243	0.999856
Pcdhgc3	93706	protocadherin gamma subfamily C, 3	ENSMUSG00000102918.2	105.847	0.951151	0.498556	3.40271	0.0650895	0.999856
Pcdh7	54216	protocadherin 7	ENSMUSG00000029108.15	3784.7	1.04883	0.514666	3.40086	0.0651623	0.999856
Nr6a1	14536	nuclear receptor subfamily 6, group A, member 1	ENSMUSG00000063972.14	40.3433	1.05611	0.568576	3.39677	0.0653241	0.999856
Fpr1	14293	formyl peptide receptor 1	ENSMUSG00000045551.8	868.919	3.1062	1.29701	3.39652	0.0653339	0.999856
BC005537	79555	cDNA sequence BC005537	ENSMUSG00000019132.12	2538.66	-0.436345	0.235605	3.39117	0.0655464	0.999856
Git1	216963	GIT ArfGAP 1	ENSMUSG00000011877.14	658.448	-0.457309	0.247492	3.38945	0.0656147	0.999856
Flrt3	71436	fibronectin leucine rich transmembrane protein 3	ENSMUSG00000051379.13	211.167	1.03711	0.528036	3.38745	0.0656947	0.999856
NA	NA	NA	ENSMUSG00000096221.4	54.2226	-1.06463	0.564492	3.38524	0.0657827	0.999856
Msn	17698	moesin	ENSMUSG00000031207.17	29001	0.361796	0.196333	3.38225	0.0659019	0.999856
B3gnt2	53625	UDP-GlcNAc:betaGal beta-1,3-N-acetylglucosaminyltransferase 2	ENSMUSG00000051650.12	3573.08	-0.531573	0.284723	3.38084	0.0659582	0.999856
Cbarp	100503659	calcium channel, voltage-dependent, beta subunit associated regulatory protein	ENSMUSG00000035640.19	9.43608	2.32294	1.18185	3.37969	0.0660043	0.999856
Cenpf	108000	centromere protein F	ENSMUSG00000026605.15	91.1153	-1.04889	0.545777	3.37785	0.0660782	0.999856
Snu13	20826	SNU13 homolog, small nuclear ribonucleoprotein (U4/U6.U5)	ENSMUSG00000063480.9	2066.37	0.473535	0.255464	3.37734	0.0660985	0.999856
Arhgap18	73910	Rho GTPase activating protein 18	ENSMUSG00000039031.17	4442.73	-0.471288	0.254259	3.37172	0.0663245	0.999856
Camsap3	69697	calmodulin regulated spectrin-associated protein family, member 3	ENSMUSG00000044433.17	132.046	1.40003	0.677267	3.37166	0.066327	0.999856
Llgl1	16897	LLGL1 scribble cell polarity complex component	ENSMUSG00000020536.13	1793.96	0.389971	0.211993	3.36932	0.066421	0.999856
Akap7	432442	A kinase (PRKA) anchor protein 7	ENSMUSG00000039166.17	184.587	-0.679875	0.366594	3.36755	0.0664926	0.999856
Btbd11	74007	BTB (POZ) domain containing 11	ENSMUSG00000020042.16	179.248	0.75597	0.403368	3.36377	0.0666452	0.999856
A230020J21Rik	100125339	RIKEN cDNA A230020J21 gene	ENSMUSG00000097845.3	129.862	0.857914	0.455429	3.3575	0.0668997	0.999856
Engase	217364	endo-beta-N-acetylglucosaminidase	ENSMUSG00000033857.13	2136.01	-0.588884	0.314715	3.35481	0.0670087	0.999856
Il18rap	16174	interleukin 18 receptor accessory protein	ENSMUSG00000026068.12	184.656	0.945213	0.495604	3.35178	0.0671322	0.999856
Otud3	73162	OTU domain containing 3	ENSMUSG00000041161.9	154.956	0.742441	0.398841	3.34995	0.0672072	0.999856
Erc1	111173	ELKS/RAB6-interacting/CAST family member 1	ENSMUSG00000030172.16	508.051	0.495058	0.269325	3.34208	0.067529	0.999856
Dipk1a	67266	divergent protein kinase domain 1A	ENSMUSG00000029270.11	2233.35	-0.613086	0.327364	3.3389	0.0676597	0.999856
Gm13370	100046290	ribosomal protein L21 pseudogene	ENSMUSG00000084383.2	40.5752	-2.29577	1.04597	3.33712	0.0677329	0.999856
Txndc16	70561	thioredoxin domain containing 16	ENSMUSG00000021830.15	1832.98	-0.733295	0.384661	3.33527	0.0678091	0.999856
Gpc4	14735	glypican 4	ENSMUSG00000031119.5	10.2495	-2.42945	1.31386	3.3352	0.0678122	0.999856
Cpeb3	208922	cytoplasmic polyadenylation element binding protein 3	ENSMUSG00000039652.17	77.8522	-0.867373	0.469324	3.33247	0.0679248	0.999856
Rfx5	53970	regulatory factor X, 5 (influences HLA class II expression)	ENSMUSG00000005774.13	373.345	-0.68475	0.366562	3.33114	0.0679796	0.999856
Rrp1b	72462	ribosomal RNA processing 1B	ENSMUSG00000058392.14	460.474	0.749178	0.39622	3.3249	0.0682381	0.999856
Rpgrip1	77945	retinitis pigmentosa GTPase regulator interacting protein 1	ENSMUSG00000057132.17	38.0957	-1.1012	0.599838	3.31649	0.068588	0.999856
Bri3	55950	brain protein I3	ENSMUSG00000047843.17	414.589	-0.510596	0.278859	3.3151	0.0686461	0.999856
Grk5	14773	G protein-coupled receptor kinase 5	ENSMUSG00000003228.10	149.671	0.710245	0.385623	3.3125	0.0687547	0.999856
Lrrfip1	16978	leucine rich repeat (in FLII) interacting protein 1	ENSMUSG00000026305.16	4963.1	0.381374	0.208958	3.31211	0.068771	0.999856
Tnfsf9	21950	tumor necrosis factor (ligand) superfamily, member 9	ENSMUSG00000035678.9	451.636	0.7438	0.395615	3.30479	0.0690782	0.999856
Rapgef2	76089	Rap guanine nucleotide exchange factor (GEF) 2	ENSMUSG00000062232.15	269.463	0.618546	0.336337	3.30466	0.0690835	0.999856
Gm3650	100042074	predicted gene 3650	ENSMUSG00000097891.2	10.3459	2.48716	1.29545	3.30441	0.0690942	0.999856
Hsd17b7	15490	hydroxysteroid (17-beta) dehydrogenase 7	ENSMUSG00000026675.13	273.132	0.770634	0.411619	3.30013	0.0692745	0.999856
Spop	20747	speckle-type BTB/POZ protein	ENSMUSG00000057522.16	9104.52	0.368623	0.202436	3.3	0.0692801	0.999856
Cdc7	12545	cell division cycle 7 (S. cerevisiae)	ENSMUSG00000029283.18	94.1414	-0.772242	0.422061	3.29585	0.0694551	0.999856
Mta1	116870	metastasis associated 1	ENSMUSG00000021144.15	101.544	-1.04505	0.54857	3.28684	0.0698374	0.999856
Tmem26	327766	transmembrane protein 26	ENSMUSG00000060044.9	114.662	1.03325	0.540715	3.28022	0.0701194	0.999856
H2-DMa	14998	histocompatibility 2, class II, locus DMa	ENSMUSG00000037649.11	2350.08	-0.909654	0.465956	3.27962	0.0701453	0.999856
Wdpcp	216560	WD repeat containing planar cell polarity effector	ENSMUSG00000020319.10	294.838	-0.730382	0.392159	3.27872	0.0701837	0.999856
Adam22	11496	a disintegrin and metallopeptidase domain 22	ENSMUSG00000040537.18	82.9422	-0.988489	0.528027	3.27391	0.0703897	0.999856
Ppp1ccb	434233	protein phosphatase 1 catalytic subunit gamma B	ENSMUSG00000100153.3	1051.53	0.418437	0.230745	3.26805	0.0706418	0.999856
Fam120a	218236	family with sequence similarity 120, member A	ENSMUSG00000038014.8	1341.87	-0.483987	0.265411	3.26522	0.0707633	0.999856
Cd200r4	239849	CD200 receptor 4	ENSMUSG00000062082.17	1401.6	-0.698388	0.372582	3.26322	0.0708499	0.999856
Misp3	70134	MISP family member 3	ENSMUSG00000074217.9	178.52	-0.618375	0.340241	3.26317	0.0708519	0.999856
Mthfd1l	270685	methylenetetrahydrofolate dehydrogenase (NADP+ dependent) 1-like	ENSMUSG00000040675.18	382.967	0.786484	0.41832	3.26189	0.0709073	0.999856
Abtb2	99382	ankyrin repeat and BTB (POZ) domain containing 2	ENSMUSG00000032724.6	111.621	1.04982	0.55089	3.26108	0.0709426	0.999856
Edil3	13612	EGF-like repeats and discoidin I-like domains 3	ENSMUSG00000034488.15	448.207	0.667488	0.360968	3.25959	0.0710069	0.999856
Enpp5	83965	ectonucleotide pyrophosphatase/phosphodiesterase 5	ENSMUSG00000023960.14	9.36999	-2.29152	1.19956	3.24759	0.0715286	0.999856
Tmem140	68487	transmembrane protein 140	ENSMUSG00000057137.10	4760.91	-0.450114	0.247843	3.24424	0.0716749	0.999856
Sun2	223697	Sad1 and UNC84 domain containing 2	ENSMUSG00000042524.15	428.458	-0.550822	0.302764	3.24329	0.0717164	0.999856
Slc11a1	18173	solute carrier family 11 (proton-coupled divalent metal ion transporters), member 1	ENSMUSG00000026177.12	16661.6	0.382549	0.211678	3.24277	0.0717395	0.999856
Dlgap5	218977	DLG associated protein 5	ENSMUSG00000037544.15	163.386	-0.940925	0.498246	3.23919	0.0718962	0.999856
Cdh1	12550	cadherin 1	ENSMUSG00000000303.13	14.5067	2.66471	1.26113	3.23886	0.0719105	0.999856
Arih1	23806	ariadne RBR E3 ubiquitin protein ligase 1	ENSMUSG00000025234.12	1855.72	0.40393	0.224172	3.22307	0.0726075	0.999856
Zfp874a	238692	zinc finger protein 874a	ENSMUSG00000069206.15	538.345	-0.444717	0.247049	3.22279	0.0726198	0.999856
Plxnd1	67784	plexin D1	ENSMUSG00000030123.16	1161.73	-0.617709	0.335865	3.21818	0.0728246	0.999856
Cpsf6	432508	cleavage and polyadenylation specific factor 6	ENSMUSG00000055531.13	2850.63	0.48073	0.26511	3.21793	0.0728359	0.999856
Snrpa1	68981	small nuclear ribonucleoprotein polypeptide A'	ENSMUSG00000030512.14	1288.78	0.491801	0.271405	3.2176	0.0728504	0.999856
Farsa	66590	phenylalanyl-tRNA synthetase, alpha subunit	ENSMUSG00000003808.19	2125.23	0.396421	0.220554	3.20877	0.0732443	0.999856
Selp	20344	selectin, platelet	ENSMUSG00000026580.17	22.6443	2.88273	1.27876	3.20535	0.0733976	0.999856
Timm8a1	30058	translocase of inner mitochondrial membrane 8A1	ENSMUSG00000048007.5	344.956	0.585129	0.323038	3.20277	0.0735137	0.999856
Tnik	665113	TRAF2 and NCK interacting kinase	ENSMUSG00000027692.17	9.25243	-2.32629	1.26062	3.20116	0.073586	0.999856
Cdkn1c	12577	cyclin-dependent kinase inhibitor 1C (P57)	ENSMUSG00000037664.14	428.533	-0.526688	0.292229	3.19413	0.0739033	0.999856
Eps8l1	67425	EPS8-like 1	ENSMUSG00000006154.14	101.773	-0.973564	0.524008	3.19266	0.0739696	0.999856
Foxk2	68837	forkhead box K2	ENSMUSG00000039275.10	256.706	-0.541337	0.301667	3.19263	0.073971	0.999856
Zfp811	240063	zinc finger protein 811	ENSMUSG00000055202.12	15.8631	3.13832	1.6444	3.19208	0.0739958	0.999856
Ruvbl2	20174	RuvB-like protein 2	ENSMUSG00000003868.15	1306.41	0.539439	0.297278	3.19131	0.0740305	0.999856
Sdc2	15529	syndecan 2	ENSMUSG00000022261.7	47.0235	-1.29031	0.684509	3.18824	0.0741697	0.999856
Gnaq	14682	guanine nucleotide binding protein, alpha q polypeptide	ENSMUSG00000024639.6	1246.12	-0.381076	0.21312	3.18746	0.0742052	0.999856
Phactr1	218194	phosphatase and actin regulator 1	ENSMUSG00000054728.18	41.9307	-1.16598	0.636813	3.18652	0.0742479	0.999856
Itga4	16401	integrin alpha 4	ENSMUSG00000027009.19	841.044	-0.78329	0.418168	3.18096	0.0745008	0.999856
Nop2	110109	NOP2 nucleolar protein	ENSMUSG00000038279.11	1829.32	0.622065	0.339511	3.17808	0.0746325	0.999856
Mir155hg	100653389	Mir155 host gene (non-protein coding)	ENSMUSG00000097418.8	10.6316	2.32668	1.22086	3.17796	0.0746379	0.999856
Chst15	77590	carbohydrate sulfotransferase 15	ENSMUSG00000030930.15	41.2069	-1.22613	0.662152	3.17519	0.0747647	0.999856
Cdk20	105278	cyclin-dependent kinase 20	ENSMUSG00000021483.9	3155.3	0.473494	0.263061	3.1725	0.0748877	0.999856
Cyp2j9	74519	cytochrome P450, family 2, subfamily j, polypeptide 9	ENSMUSG00000015224.11	35.8278	-1.37914	0.730636	3.17082	0.0749647	0.999856
Ubqln1	56085	ubiquilin 1	ENSMUSG00000005312.16	6588.14	0.430001	0.23977	3.17067	0.0749715	0.999856
Ftsj3	56095	FtsJ RNA methyltransferase homolog 3 (E. coli)	ENSMUSG00000020706.14	1551.66	0.627532	0.342917	3.16764	0.0751109	0.999856
Rhov	228543	ras homolog family member V	ENSMUSG00000034226.8	1083.67	0.834831	0.441574	3.16577	0.0751968	0.999856
Cux1	13047	cut-like homeobox 1	ENSMUSG00000029705.18	5906.09	0.409733	0.229144	3.16251	0.0753471	0.999856
Tbc1d10b	68449	TBC1 domain family, member 10b	ENSMUSG00000042492.13	3667.66	0.365419	0.205045	3.1625	0.0753477	0.999856
Zfp281	226442	zinc finger protein 281	ENSMUSG00000041483.15	1574.76	0.495057	0.27532	3.16007	0.0754597	0.999856
Ppfibp1	67533	PTPRF interacting protein, binding protein 1 (liprin beta 1)	ENSMUSG00000016487.16	2745.61	0.42321	0.236682	3.15975	0.0754747	0.999856
Cebpb	12608	CCAAT/enhancer binding protein (C/EBP), beta	ENSMUSG00000056501.4	12269.3	0.69919	0.3762	3.15865	0.0755256	0.999856
Arsg	74008	arylsulfatase G	ENSMUSG00000020604.14	104.615	-1.04877	0.558757	3.15852	0.0755318	0.999856
Hemk1	69536	HemK methyltransferase family member 1	ENSMUSG00000032579.15	160.913	-0.694357	0.385439	3.15797	0.0755571	0.999856
Cdk1	12534	cyclin-dependent kinase 1	ENSMUSG00000019942.14	495.599	-0.616149	0.339975	3.15795	0.0755581	0.999856
Tpi1	21991	triosephosphate isomerase 1	ENSMUSG00000023456.17	19501.4	0.696812	0.375848	3.15507	0.0756912	0.999856
NA	NA	NA	ENSMUSG00000101698.2	193.993	-1.01857	0.534897	3.14921	0.0759636	0.999856
Zfp961	234413	zinc finger protein 961	ENSMUSG00000052446.18	258.055	-0.581498	0.324759	3.14657	0.0760867	0.999856
Map2k1	26395	mitogen-activated protein kinase kinase 1	ENSMUSG00000004936.9	6440.96	0.403404	0.226295	3.14551	0.076136	0.999856
NA	NA	NA	ENSMUSG00000111535.2	27.8696	-1.40224	0.774478	3.14442	0.0761871	0.999856
Pink1	68943	PTEN induced putative kinase 1	ENSMUSG00000028756.13	7558.04	-0.472997	0.26387	3.14056	0.0763674	0.999856
Atp8a2	50769	ATPase, aminophospholipid transporter-like, class I, type 8A, member 2	ENSMUSG00000021983.17	16.1131	-2.22461	1.11702	3.14011	0.0763886	0.999856
H2bc3	319178	H2B clustered histone 3	ENSMUSG00000075031.5	2.82789	4.88288	2.71756	3.13755	0.0765085	NA
Src	20779	Rous sarcoma oncogene	ENSMUSG00000027646.16	59.6219	1.05016	0.575022	3.13667	0.0765497	0.999856
Cst3	13010	cystatin C	ENSMUSG00000027447.7	58215.6	-0.372493	0.209719	3.13324	0.076711	0.999856
Foxo4	54601	forkhead box O4	ENSMUSG00000042903.9	7.35854	2.53624	1.37458	3.13141	0.0767974	0.999856
Ncoa4	27057	nuclear receptor coactivator 4	ENSMUSG00000056234.16	12260.6	-0.622602	0.341023	3.13106	0.0768136	0.999856
Fpr2	14289	formyl peptide receptor 2	ENSMUSG00000052270.8	142.099	2.25128	0.944452	3.13047	0.0768418	0.999856
Il1a	16175	interleukin 1 alpha	ENSMUSG00000027399.2	81.9731	2.15405	0.988292	3.12821	0.076948	0.999856
1700019D03Rik	67080	RIKEN cDNA 1700019D03 gene	ENSMUSG00000043629.13	5.85818	-3.53144	1.85862	3.12083	0.0772975	NA
Zdhhc18	503610	zinc finger, DHHC domain containing 18	ENSMUSG00000037553.15	444.894	-0.523139	0.29378	3.11937	0.0773667	0.999856
Arg2	11847	arginase type II	ENSMUSG00000021125.7	220.063	1.23116	0.622638	3.11849	0.0774087	0.999856
Acaa2	52538	acetyl-Coenzyme A acyltransferase 2 (mitochondrial 3-oxoacyl-Coenzyme A thiolase)	ENSMUSG00000036880.11	3198.11	-0.37914	0.214266	3.11206	0.0777145	0.999856
Nr1h3	22259	nuclear receptor subfamily 1, group H, member 3	ENSMUSG00000002108.11	1448.53	0.600083	0.332085	3.1098	0.0778227	0.999856
Bmp2	12156	bone morphogenetic protein 2	ENSMUSG00000027358.7	115.535	-1.22424	0.633037	3.10485	0.0780596	0.999856
Itm2a	16431	integral membrane protein 2A	ENSMUSG00000031239.6	59.0193	-1.05596	0.589093	3.10315	0.0781408	0.999856
Abhd15	67477	abhydrolase domain containing 15	ENSMUSG00000000686.12	1052.48	-0.549589	0.307098	3.09851	0.0783642	0.999856
Bhlhb9	70237	basic helix-loop-helix domain containing, class B9	ENSMUSG00000072964.15	42.8816	-1.16629	0.643498	3.09526	0.0785204	0.999856
St6gal1	20440	beta galactoside alpha 2,6 sialyltransferase 1	ENSMUSG00000022885.17	1888.83	-0.489005	0.274709	3.09423	0.0785704	0.999856
NA	NA	NA	ENSMUSG00000064337.1	552.371	-0.431436	0.244738	3.09321	0.0786194	0.999856
Plbd1	66857	phospholipase B domain containing 1	ENSMUSG00000030214.8	952.469	0.775321	0.420335	3.08273	0.0791278	0.999856
Hmga1	15361	high mobility group AT-hook 1	ENSMUSG00000046711.17	6744.18	0.596731	0.33065	3.08227	0.0791498	0.999856
Acvrl1	11482	activin A receptor, type II-like 1	ENSMUSG00000000530.17	1537.16	0.600277	0.333456	3.08223	0.0791518	0.999856
NA	NA	NA	ENSMUSG00000083049.2	2.71033	-4.89552	2.75979	3.08169	0.0791784	NA
Tgfbr3	21814	transforming growth factor, beta receptor III	ENSMUSG00000029287.15	11.7394	-1.86715	1.04163	3.081	0.079212	0.999856
1810013L24Rik	69053	RIKEN cDNA 1810013L24 gene	ENSMUSG00000022507.7	1121.28	0.377012	0.214613	3.0772	0.0793971	0.999856
Lnpep	240028	leucyl/cystinyl aminopeptidase	ENSMUSG00000023845.8	1040.61	0.379189	0.215925	3.07542	0.0794843	0.999856
NA	NA	NA	ENSMUSG00000091191.4	228.257	-0.972388	0.51917	3.07071	0.0797148	0.999856
Sulf2	72043	sulfatase 2	ENSMUSG00000006800.15	2449.35	-0.722428	0.39351	3.07062	0.0797193	0.999856
Cyp4f17	208285	cytochrome P450, family 4, subfamily f, polypeptide 17	ENSMUSG00000091586.3	27.0057	1.19406	0.674441	3.06868	0.079814	0.999856
Gtf2a1	83602	general transcription factor II A, 1	ENSMUSG00000020962.15	1320.21	0.374781	0.21367	3.06643	0.0799249	0.999856
NA	NA	NA	ENSMUSG00000116933.2	3.24703	4.14552	2.28265	3.06571	0.07996	NA
Ly86	17084	lymphocyte antigen 86	ENSMUSG00000021423.7	3931.99	-0.565307	0.315685	3.0656	0.0799655	0.999856
Slc38a9	268706	solute carrier family 38, member 9	ENSMUSG00000047789.6	745.452	-0.456862	0.259494	3.06308	0.0800898	0.999856
Cstf2	108062	cleavage stimulation factor, 3' pre-RNA subunit 2	ENSMUSG00000031256.12	1041.73	0.588181	0.328807	3.06211	0.0801373	0.999856
Cycs	13063	cytochrome c, somatic	ENSMUSG00000063694.6	2321.51	0.463278	0.262262	3.06011	0.0802363	0.999856
4930520O04Rik	75116	RIKEN cDNA 4930520O04 gene	ENSMUSG00000074039.11	3.5561	-3.94977	2.16812	3.05979	0.0802522	NA
Ddx39a	68278	DEAD box helicase 39a	ENSMUSG00000005481.19	3386.54	0.513417	0.288941	3.05959	0.0802621	0.999856
Epb41l2	13822	erythrocyte membrane protein band 4.1 like 2	ENSMUSG00000019978.17	2155.55	0.356252	0.203455	3.05732	0.0803743	0.999856
Ltv1	353258	LTV1 ribosome biogenesis factor	ENSMUSG00000019814.6	1146.39	0.495878	0.280457	3.05589	0.0804449	0.999856
Dkk3	50781	dickkopf WNT signaling pathway inhibitor 3	ENSMUSG00000030772.7	72.7698	-0.967741	0.539541	3.05459	0.0805091	0.999856
Aqp9	64008	aquaporin 9	ENSMUSG00000032204.14	28.3071	1.42829	0.783645	3.0544	0.0805187	0.999856
Cd274	60533	CD274 antigen	ENSMUSG00000016496.8	1044.58	0.590182	0.330182	3.05419	0.0805291	0.999856
Plekha3	83435	pleckstrin homology domain-containing, family A (phosphoinositide binding specific) member 3	ENSMUSG00000002733.9	1534.33	0.504392	0.284812	3.05418	0.0805297	0.999856
Hsp90ab1	15516	heat shock protein 90 alpha (cytosolic), class B member 1	ENSMUSG00000023944.15	14453.7	0.475661	0.268857	3.0523	0.0806231	0.999856
Ifrd2	15983	interferon-related developmental regulator 2	ENSMUSG00000010048.11	253.313	0.748249	0.415019	3.05112	0.0806813	0.999856
Lrg1	76905	leucine-rich alpha-2-glycoprotein 1	ENSMUSG00000037095.9	144.518	1.35639	0.674566	3.05099	0.0806881	0.999856
Zc3h12c	244871	zinc finger CCCH type containing 12C	ENSMUSG00000035164.9	135.837	0.614806	0.350928	3.05043	0.0807158	0.999856
H2bc21	319190	H2B clustered histone 21	ENSMUSG00000068854.8	420.242	-0.722432	0.399672	3.0481	0.0808315	0.999856
Cep85	70012	centrosomal protein 85	ENSMUSG00000037443.14	2275.7	-0.584837	0.327023	3.04665	0.080904	0.999856
Esd	13885	esterase D/formylglutathione hydrolase	ENSMUSG00000021996.17	17338.2	0.611027	0.339536	3.04565	0.0809536	0.999856
Mgl2	216864	macrophage galactose N-acetyl-galactosamine specific lectin 2	ENSMUSG00000040950.14	52.5533	-1.5264	0.778101	3.04515	0.0809786	0.999856
Slc25a22	68267	solute carrier family 25 (mitochondrial carrier, glutamate), member 22	ENSMUSG00000019082.19	1220.52	0.412666	0.235526	3.04441	0.0810158	0.999856
Cd1d1	12479	CD1d1 antigen	ENSMUSG00000028076.13	383.268	-0.757055	0.417235	3.04409	0.0810315	0.999856
Lpcat4	99010	lysophosphatidylcholine acyltransferase 4	ENSMUSG00000027134.5	381.285	0.661497	0.369761	3.04243	0.0811146	0.999856
Brpf3	268936	bromodomain and PHD finger containing, 3	ENSMUSG00000063952.17	76.0745	0.832956	0.47163	3.04136	0.0811681	0.999856
Map1a	17754	microtubule-associated protein 1 A	ENSMUSG00000027254.14	3.96642	-3.92107	2.2654	3.0405	0.081211	NA
Slc7a1	11987	solute carrier family 7 (cationic amino acid transporter, y+ system), member 1	ENSMUSG00000041313.15	87.2591	0.816388	0.462237	3.04027	0.0812222	0.999856
Vmac	106639	vimentin-type intermediate filament associated coiled-coil protein	ENSMUSG00000054723.7	432.726	-0.600067	0.338468	3.03407	0.0815332	0.999856
NA	NA	NA	ENSMUSG00000095123.2	203.572	-0.54956	0.314691	3.03373	0.0815501	0.999856
Nab2	17937	Ngfi-A binding protein 2	ENSMUSG00000025402.13	1402.69	0.454226	0.258733	3.03307	0.0815833	0.999856
Lins1	72635	lines homolog 1	ENSMUSG00000053091.17	236.959	0.608853	0.345878	3.02439	0.082021	0.999856
Gpr18	110168	G protein-coupled receptor 18	ENSMUSG00000050350.9	233.019	0.990398	0.532962	3.02348	0.0820674	0.999856
Tnfsf13	69583	tumor necrosis factor (ligand) superfamily, member 13	ENSMUSG00000089669.8	745.781	-0.451275	0.258072	3.02329	0.0820768	0.999856
Wbp1l	226178	WW domain binding protein 1 like	ENSMUSG00000047731.18	4341.83	0.384267	0.220204	3.02121	0.0821822	0.999856
Hspa9	15526	heat shock protein 9	ENSMUSG00000024359.11	6753.38	0.46248	0.263193	3.02005	0.0822411	0.999856
Slc29a2	13340	solute carrier family 29 (nucleoside transporters), member 2	ENSMUSG00000024891.7	124.47	0.724259	0.411256	3.01508	0.0824932	0.999856
NA	NA	NA	ENSMUSG00000089829.3	3.03179	-3.97415	2.25584	3.01349	0.0825742	NA
NA	NA	NA	ENSMUSG00000093594.2	168.097	-0.602026	0.344866	3.01341	0.0825783	0.999856
Ak8	68870	adenylate kinase 8	ENSMUSG00000026807.9	90.0691	-1.6026	0.793507	3.01	0.0827521	0.999856
Zfp169	67911	zinc finger protein 169	ENSMUSG00000050954.16	77.589	1.11326	0.602745	3.00982	0.0827613	0.999856
Cmah	12763	cytidine monophospho-N-acetylneuraminic acid hydroxylase	ENSMUSG00000016756.18	136.659	-1.60313	0.757515	3.0062	0.0829467	0.999856
Olfm4	380924	olfactomedin 4	ENSMUSG00000022026.8	83.373	1.39115	0.717819	3.00547	0.0829837	0.999856
Dynlt1c	100040563	dynein light chain Tctex-type 1C	ENSMUSG00000000579.15	1109.6	-0.45286	0.259646	2.99744	0.0833964	0.999856
Dmkn	73712	dermokine	ENSMUSG00000060962.13	41.1354	1.12914	0.638605	2.99486	0.0835292	0.999856
4932438H23Rik	74387	RIKEN cDNA 4932438H23 gene	ENSMUSG00000039851.12	5.26905	-3.31451	1.76045	2.99408	0.0835692	NA
0610009L18Rik	66838	RIKEN cDNA 0610009L18 gene	ENSMUSG00000043644.5	76.0754	-0.938134	0.526453	2.99368	0.0835898	0.999856
Plekhn1	231002	pleckstrin homology domain containing, family N member 1	ENSMUSG00000078485.5	554.543	0.547172	0.312025	2.99058	0.0837501	0.999856
Gpr155	68526	G protein-coupled receptor 155	ENSMUSG00000041762.17	948.369	-0.680813	0.379407	2.98872	0.0838462	0.999856
Tspan32	27027	tetraspanin 32	ENSMUSG00000000244.18	1290.53	-0.950425	0.503122	2.98852	0.083857	0.999856
Pclaf	68026	PCNA clamp associated factor	ENSMUSG00000040204.7	190.036	-0.69439	0.394222	2.98654	0.0839591	0.999856
Rnf183	76072	ring finger protein 183	ENSMUSG00000063851.13	12.4233	3.96181	1.67983	2.9835	0.084117	0.999856
Leo1	235497	Leo1, Paf1/RNA polymerase II complex component	ENSMUSG00000042487.7	968.056	0.49169	0.281577	2.98345	0.0841197	0.999856
Ccnb2	12442	cyclin B2	ENSMUSG00000032218.8	214.775	-0.896476	0.491771	2.97993	0.0843028	0.999856
Tmem237	381259	transmembrane protein 237	ENSMUSG00000038079.15	859.806	0.439423	0.253351	2.97463	0.0845793	0.999856
Cds1	74596	CDP-diacylglycerol synthase 1	ENSMUSG00000029330.9	617.487	-0.478677	0.275623	2.97126	0.0847557	0.999856
Cables1	63955	CDK5 and Abl enzyme substrate 1	ENSMUSG00000040957.16	115.672	-0.829448	0.468459	2.96786	0.084934	0.999856
Nek6	59126	NIMA (never in mitosis gene a)-related expressed kinase 6	ENSMUSG00000026749.12	2924.12	0.388934	0.224886	2.96645	0.0850084	0.999856
Lcp1	18826	lymphocyte cytosolic protein 1	ENSMUSG00000021998.17	81618.4	0.356974	0.206663	2.96574	0.0850457	0.999856
Amd1	11702	S-adenosylmethionine decarboxylase 1	ENSMUSG00000075232.7	1412.3	0.476525	0.273806	2.96468	0.0851014	0.999856
Tmem185b	226351	transmembrane protein 185B	ENSMUSG00000098923.2	1401.42	0.451845	0.260367	2.96231	0.0852261	0.999856
P2ry14	140795	purinergic receptor P2Y, G-protein coupled, 14	ENSMUSG00000036381.14	1008.89	-1.06488	0.554312	2.95451	0.0856381	0.999856
Eif5a	276770	eukaryotic translation initiation factor 5A	ENSMUSG00000078812.11	21398.8	0.391532	0.226584	2.95365	0.0856838	0.999856
1110059G10Rik	66202	RIKEN cDNA 1110059G10 gene	ENSMUSG00000032551.8	509.055	-0.462531	0.26794	2.95041	0.0858558	0.999856
Dennd11	243780	DENN domain containing 11	ENSMUSG00000037172.15	51.9651	1.03202	0.585524	2.95019	0.0858673	0.999856
Glg1	20340	golgi apparatus protein 1	ENSMUSG00000003316.15	8866.49	0.405089	0.234387	2.94943	0.0859079	0.999856
Rtn4rl1	237847	reticulon 4 receptor-like 1	ENSMUSG00000045287.7	91.544	-1.25123	0.662711	2.94331	0.0862337	0.999856
Ankrd13b	268445	ankyrin repeat domain 13b	ENSMUSG00000037907.17	98.5006	-0.931289	0.523212	2.94168	0.0863207	0.999856
Nfkbie	18037	nuclear factor of kappa light polypeptide gene enhancer in B cells inhibitor, epsilon	ENSMUSG00000023947.9	1548.21	0.42924	0.248655	2.94149	0.0863312	0.999856
NA	NA	NA	ENSMUSG00000108180.2	22.6729	-1.49277	0.829009	2.93773	0.0865323	0.999856
Sh2d5	230863	SH2 domain containing 5	ENSMUSG00000045349.16	5.94316	-2.59058	1.42678	2.93581	0.0866349	NA
Dpy19l4	381510	dpy-19-like 4 (C. elegans)	ENSMUSG00000045205.17	365.354	-0.460448	0.268018	2.93523	0.0866666	0.999856
Upb1	103149	ureidopropionase, beta	ENSMUSG00000033427.15	9.74418	-2.75173	1.33821	2.93414	0.0867246	0.999856
NA	NA	NA	ENSMUSG00000063714.16	100.527	-0.721903	0.418244	2.93308	0.0867816	0.999856
Timp2	21858	tissue inhibitor of metalloproteinase 2	ENSMUSG00000017466.10	18913.6	-0.462431	0.266732	2.93253	0.0868115	0.999856
Agap1	347722	ArfGAP with GTPase domain, ankyrin repeat and PH domain 1	ENSMUSG00000055013.17	1816.78	0.662129	0.372603	2.92909	0.0869965	0.999856
Dchs1	233651	dachsous cadherin related 1	ENSMUSG00000036862.16	33.4743	-1.25953	0.71092	2.92825	0.087042	0.999856
Krt80	74127	keratin 80	ENSMUSG00000037185.10	186.64	-0.670906	0.388477	2.92642	0.0871408	0.999856
Cers6	241447	ceramide synthase 6	ENSMUSG00000027035.11	1402.81	0.492702	0.2844	2.92498	0.0872182	0.999856
Ndst1	15531	N-deacetylase/N-sulfotransferase (heparan glucosaminyl) 1	ENSMUSG00000054008.10	429.216	-0.632723	0.361452	2.92316	0.0873167	0.999856
Tsc22d3	14605	TSC22 domain family, member 3	ENSMUSG00000031431.14	5387.97	-0.747871	0.413784	2.92312	0.0873189	0.999856
Fbln5	23876	fibulin 5	ENSMUSG00000021186.10	119.495	-1.9646	0.8792	2.9196	0.0875093	0.999856
Bin2	668218	bridging integrator 2	ENSMUSG00000098112.9	5169.93	0.484065	0.279346	2.91958	0.0875109	0.999856
Dnaja3	83945	DnaJ heat shock protein family (Hsp40) member A3	ENSMUSG00000004069.18	2816.57	0.482207	0.278605	2.91795	0.0875992	0.999856
Tcof1	21453	treacle ribosome biogenesis factor 1	ENSMUSG00000024613.17	2500.19	0.470628	0.272381	2.91633	0.0876872	0.999856
Ptms	69202	parathymosin	ENSMUSG00000030122.13	520.196	-0.700512	0.395696	2.91532	0.0877423	0.999856
Rab38	72433	RAB38, member RAS oncogene family	ENSMUSG00000030559.9	36.887	-1.42632	0.770875	2.91505	0.0877569	0.999856
NA	NA	NA	ENSMUSG00000069939.9	21.2352	1.58477	0.874079	2.91322	0.0878565	0.999856
Arsb	11881	arylsulfatase B	ENSMUSG00000042082.8	890.237	-0.602973	0.344557	2.90925	0.0880729	0.999856
Xpnpep1	170750	X-prolyl aminopeptidase (aminopeptidase P) 1, soluble	ENSMUSG00000025027.19	3574.93	0.380231	0.222092	2.90766	0.0881597	0.999856
Fgd2	26382	FYVE, RhoGEF and PH domain containing 2	ENSMUSG00000024013.16	4399.75	-0.636666	0.360189	2.90619	0.08824	0.999856
Abca2	11305	ATP-binding cassette, sub-family A (ABC1), member 2	ENSMUSG00000026944.19	418.625	-0.458277	0.267883	2.90371	0.0883758	0.999856
Sardh	192166	sarcosine dehydrogenase	ENSMUSG00000009614.17	18.7008	-2.05426	1.05769	2.90237	0.0884497	0.999856
Tnfsf10	22035	tumor necrosis factor (ligand) superfamily, member 10	ENSMUSG00000039304.12	29.1417	-1.8208	0.964284	2.90038	0.0885589	0.999856
Plxdc2	67448	plexin domain containing 2	ENSMUSG00000026748.14	4019.2	-0.508145	0.293425	2.89905	0.0886317	0.999856
Uhrf1	18140	ubiquitin-like, containing PHD and RING finger domains, 1	ENSMUSG00000001228.15	201.461	-0.690671	0.397471	2.89802	0.0886886	0.999856
Zfp174	385674	zinc finger protein 174	ENSMUSG00000054939.7	42.0293	-1.0141	0.587788	2.89532	0.0888371	0.999856
Tma16	66282	translation machinery associated 16	ENSMUSG00000025591.7	336.42	0.777077	0.436531	2.89469	0.0888718	0.999856
Zfp781	331188	zinc finger protein 781	ENSMUSG00000096718.3	12.3252	-4.95773	1.84944	2.88637	0.0893317	0.999856
Dram1	71712	DNA-damage regulated autophagy modulator 1	ENSMUSG00000020057.3	1865.94	0.631	0.359379	2.88519	0.0893973	0.999856
Nipal3	74552	NIPA-like domain containing 3	ENSMUSG00000028803.19	184.983	-0.674972	0.390519	2.88285	0.0895272	0.999856
Nek3	23954	NIMA (never in mitosis gene a)-related expressed kinase 3	ENSMUSG00000031478.17	63.597	0.800839	0.469283	2.88213	0.0895677	0.999856
Mpp1	17524	membrane protein, palmitoylated	ENSMUSG00000031402.13	12452.8	-0.491518	0.284961	2.88165	0.0895942	0.999856
Etv5	104156	ets variant 5	ENSMUSG00000013089.16	670.519	0.656216	0.374588	2.87932	0.0897238	0.999856
Cyp4f41-ps	77875	cytochrome P450, family 4, subfamily f, polypeptide 41 pseudogene	ENSMUSG00000024295.10	21.2888	-1.50223	0.844876	2.8775	0.0898253	0.999856
Cenpp	66336	centromere protein P	ENSMUSG00000021391.11	27.7897	-1.19985	0.699925	2.87636	0.0898888	0.999856
1700017B05Rik	74211	RIKEN cDNA 1700017B05 gene	ENSMUSG00000032300.8	2076.27	0.567177	0.326566	2.87574	0.0899237	0.999856
Septin6	56526	septin 6	ENSMUSG00000050379.16	213.559	-0.620389	0.361225	2.87099	0.0901895	0.999856
Slc45a3	212980	solute carrier family 45, member 3	ENSMUSG00000026435.16	35.0317	1.18362	0.677226	2.87081	0.0901997	0.999856
Plcd4	18802	phospholipase C, delta 4	ENSMUSG00000026173.16	3.06406	-4.57772	2.66785	2.87031	0.0902273	NA
Plac8	231507	placenta-specific 8	ENSMUSG00000029322.13	134.573	0.814248	0.465402	2.87014	0.0902372	0.999856
Cdc20	107995	cell division cycle 20	ENSMUSG00000006398.16	320.364	-0.64026	0.369942	2.865	0.0905259	0.999856
Ramp3	56089	receptor (calcitonin) activity modifying protein 3	ENSMUSG00000041046.8	12.7486	1.77018	1.02844	2.86118	0.0907409	0.999856
Slfn9	237886	schlafen 9	ENSMUSG00000069793.13	283.743	-0.748089	0.426443	2.85867	0.0908827	0.999856
Suco	226551	SUN domain containing ossification factor	ENSMUSG00000040297.13	440.606	0.428058	0.252745	2.85748	0.09095	0.999856
Upp2	76654	uridine phosphorylase 2	ENSMUSG00000026839.18	74.8158	-0.785989	0.461215	2.85568	0.0910516	0.999856
Ntan1	18203	N-terminal Asn amidase	ENSMUSG00000022681.16	1652.5	-0.378696	0.223452	2.85438	0.0911256	0.999856
Slc25a27	74011	solute carrier family 25, member 27	ENSMUSG00000023912.11	34.5773	-1.0408	0.611409	2.8539	0.0911527	0.999856
Zfp946	74149	zinc finger protein 946	ENSMUSG00000071266.14	457.413	0.429769	0.25387	2.85244	0.0912354	0.999856
Ctps	51797	cytidine 5'-triphosphate synthase	ENSMUSG00000028633.8	205.725	0.757801	0.434309	2.85042	0.0913503	0.999856
Smo	319757	smoothened, frizzled class receptor	ENSMUSG00000001761.8	28.6507	-1.20808	0.701403	2.84921	0.0914188	0.999856
NA	NA	NA	ENSMUSG00000107928.2	58.3564	6.63011	2.65596	2.84756	0.0915125	0.999856
Cpeb1	12877	cytoplasmic polyadenylation element binding protein 1	ENSMUSG00000025586.18	139.245	-1.04198	0.57317	2.84463	0.0916799	0.999856
Fap	14089	fibroblast activation protein	ENSMUSG00000000392.18	6.35809	-3.8981	1.95844	2.84373	0.0917312	0.999856
Armc3	70882	armadillo repeat containing 3	ENSMUSG00000037683.15	46.6319	-1.28459	0.717933	2.84281	0.0917836	0.999856
Wdr74	107071	WD repeat domain 74	ENSMUSG00000042729.12	1069.28	0.519258	0.303322	2.83974	0.0919589	0.999856
Rnf126	70294	ring finger protein 126	ENSMUSG00000035890.10	776.871	0.529799	0.309804	2.83389	0.0922946	0.999856
Stx16	228960	syntaxin 16	ENSMUSG00000027522.16	478.979	-0.561125	0.328116	2.83246	0.092377	0.999856
NA	NA	NA	ENSMUSG00000052005.9	25.2308	-1.33326	0.766761	2.83243	0.0923785	0.999856
Rad23a	19358	RAD23 homolog A, nucleotide excision repair protein	ENSMUSG00000003813.16	3145.43	0.461473	0.270993	2.83228	0.092387	0.999856
Dock1	330662	dedicator of cytokinesis 1	ENSMUSG00000058325.7	600.255	-0.43519	0.257528	2.8304	0.0924953	0.999856
Elovl7	74559	ELOVL family member 7, elongation of long chain fatty acids (yeast)	ENSMUSG00000021696.10	51.4295	-1.38221	0.750275	2.82757	0.0926585	0.999856
Gemin5	216766	gem nuclear organelle associated protein 5	ENSMUSG00000037275.15	407.479	0.550868	0.323199	2.82549	0.0927783	0.999856
Akt1	11651	thymoma viral proto-oncogene 1	ENSMUSG00000001729.15	7858.5	-0.326607	0.194051	2.82547	0.0927796	0.999856
Gpr157	269604	G protein-coupled receptor 157	ENSMUSG00000047875.7	420.177	0.470878	0.278837	2.82445	0.0928384	0.999856
Msh3	17686	mutS homolog 3	ENSMUSG00000014850.16	329.131	0.467308	0.277211	2.82374	0.09288	0.999856
Tex9	21778	testis expressed gene 9	ENSMUSG00000090626.10	42.7546	-1.00488	0.589818	2.82171	0.092997	0.999856
Trp53rka	381406	transformation related protein 53 regulating kinase A	ENSMUSG00000039725.7	1096.62	0.463582	0.273345	2.8209	0.0930444	0.999856
Smim27	100504309	small integral membrane protein 27	ENSMUSG00000028407.5	173.756	-0.545405	0.324163	2.81545	0.0933607	0.999856
Lmo4	16911	LIM domain only 4	ENSMUSG00000028266.18	1193.64	0.672956	0.385575	2.81447	0.0934179	0.999856
Selplg	20345	selectin, platelet (p-selectin) ligand	ENSMUSG00000048163.14	11572.1	-0.526518	0.307312	2.81428	0.0934291	0.999856
Tmppe	100504715	transmembrane protein with metallophosphoesterase domain	ENSMUSG00000079260.4	744.733	0.438244	0.259801	2.81176	0.0935757	0.999856
Scin	20259	scinderin	ENSMUSG00000002565.17	41.6761	1.15057	0.659407	2.81026	0.0936633	0.999856
P2rx7	18439	purinergic receptor P2X, ligand-gated ion channel, 7	ENSMUSG00000029468.18	1975.93	-0.525116	0.307527	2.80697	0.0938555	0.999856
Cav2	12390	caveolin 2	ENSMUSG00000000058.7	7652.86	0.397987	0.236181	2.80308	0.0940832	0.999856
Glis2	83396	GLIS family zinc finger 2	ENSMUSG00000014303.14	6.25014	-2.55549	1.5072	2.80186	0.0941552	NA
Ano6	105722	anoctamin 6	ENSMUSG00000064210.8	2903.19	0.359068	0.214063	2.79788	0.0943892	0.999856
NA	NA	NA	ENSMUSG00000105418.2	8.15343	-2.4124	1.38636	2.79198	0.0947373	0.999856
Psmd10	53380	proteasome (prosome, macropain) 26S subunit, non-ATPase, 10	ENSMUSG00000031429.15	1681.5	0.367053	0.219147	2.7909	0.094801	0.999856
Cd14	12475	CD14 antigen	ENSMUSG00000051439.8	45963.9	0.603518	0.349397	2.78916	0.0949037	0.999856
Slc4a3	20536	solute carrier family 4 (anion exchanger), member 3	ENSMUSG00000006576.17	46.7262	-0.938313	0.558571	2.78857	0.0949387	0.999856
Ctu2	66965	cytosolic thiouridylase subunit 2	ENSMUSG00000049482.17	567.126	0.476847	0.283362	2.78783	0.0949828	0.999856
Dpy19l1	244745	dpy-19-like 1 (C. elegans)	ENSMUSG00000043067.16	707.561	-0.411287	0.245537	2.78614	0.0950828	0.999856
Zswim8	268721	zinc finger SWIM-type containing 8	ENSMUSG00000021819.12	404.1	-0.424452	0.253962	2.78415	0.0952014	0.999856
Nsun2	28114	NOL1/NOP2/Sun domain family member 2	ENSMUSG00000021595.19	3722.15	0.467791	0.27673	2.78387	0.0952181	0.999856
H2aw	319162	H2A.W histone	ENSMUSG00000078851.5	2427.73	-0.352245	0.210676	2.78337	0.0952475	0.999856
Ctsh	13036	cathepsin H	ENSMUSG00000032359.15	16519.7	-0.467285	0.276288	2.78192	0.0953339	0.999856
Kpna1	16646	karyopherin (importin) alpha 1	ENSMUSG00000022905.13	2963.8	0.342084	0.204733	2.78177	0.0953428	0.999856
Ap5b1	381201	adaptor-related protein complex 5, beta 1 subunit	ENSMUSG00000049562.7	1625.95	0.53475	0.31432	2.78135	0.0953675	0.999856
NA	NA	NA	ENSMUSG00000084915.3	27.5522	-1.33158	0.768808	2.777	0.095627	0.999856
NA	NA	NA	ENSMUSG00000097141.3	113.755	-0.931329	0.531812	2.77627	0.0956708	0.999856
Hp	15439	haptoglobin	ENSMUSG00000031722.11	2171.81	1.82206	0.955647	2.77409	0.0958013	0.999856
Bhlhe40	20893	basic helix-loop-helix family, member e40	ENSMUSG00000030103.12	1631.49	0.440846	0.262455	2.77195	0.0959291	0.999856
Gmfg	63986	glia maturation factor, gamma	ENSMUSG00000060791.16	2370.96	-0.811872	0.454555	2.77162	0.0959488	0.999856
Ivd	56357	isovaleryl coenzyme A dehydrogenase	ENSMUSG00000027332.12	1589.24	-0.379512	0.227199	2.77081	0.0959977	0.999856
Dync2li1	213575	dynein cytoplasmic 2 light intermediate chain 1	ENSMUSG00000024253.10	155.488	-0.653843	0.388087	2.77016	0.0960364	0.999856
Zswim1	71971	zinc finger SWIM-type containing 1	ENSMUSG00000017764.3	841.766	0.444448	0.2651	2.76997	0.0960478	0.999856
NA	NA	NA	ENSMUSG00000104806.2	200.284	-0.683681	0.40177	2.76923	0.0960925	0.999856
Cbr4	234309	carbonyl reductase 4	ENSMUSG00000031641.15	330.185	-0.460665	0.276137	2.76813	0.0961587	0.999856
Rabepk	227746	Rab9 effector protein with kelch motifs	ENSMUSG00000070953.14	430.035	0.522929	0.310772	2.76761	0.0961897	0.999856
Hpse	15442	heparanase	ENSMUSG00000035273.15	4822.03	-0.901222	0.49477	2.76676	0.0962406	0.999856
NA	NA	NA	ENSMUSG00000085180.2	4.68162	-3.06335	1.78576	2.7653	0.0963288	NA
Ergic1	67458	endoplasmic reticulum-golgi intermediate compartment (ERGIC) 1	ENSMUSG00000001576.16	4326.21	0.481623	0.285329	2.76479	0.0963596	0.999856
Cyhr1	54151	cysteine and histidine rich 1	ENSMUSG00000053929.18	1395.2	-0.401317	0.240234	2.76345	0.09644	0.999856
Mmp25	240047	matrix metallopeptidase 25	ENSMUSG00000023903.9	30.8453	1.09201	0.652318	2.76118	0.0965768	0.999856
Mphosph10	67973	M-phase phosphoprotein 10 (U3 small nucleolar ribonucleoprotein)	ENSMUSG00000030521.12	1163.95	0.509191	0.301675	2.76023	0.0966345	0.999856
Mexis	381524	macrophage expressed LXRa(NR1H3)-dependent amplifier of Abca1 transcription lncRNA	ENSMUSG00000086712.3	75.8769	0.745076	0.446614	2.75746	0.0968019	0.999856
Gpat4	102247	glycerol-3-phosphate acyltransferase 4	ENSMUSG00000031545.7	4066.96	0.337347	0.202793	2.75708	0.0968246	0.999856
Rnf113a1	69942	ring finger protein 113A1	ENSMUSG00000036537.7	109.263	0.801036	0.470471	2.74914	0.0973067	0.999856
Calcrl	54598	calcitonin receptor-like	ENSMUSG00000059588.14	850.72	0.461531	0.275989	2.74582	0.097509	0.999856
Mycbp2	105689	MYC binding protein 2, E3 ubiquitin protein ligase	ENSMUSG00000033004.17	881.921	-0.413357	0.248453	2.74196	0.097745	0.999856
Hspa8	15481	heat shock protein 8	ENSMUSG00000015656.18	70048.8	0.420133	0.251409	2.74065	0.0978249	0.999856
Lrrc32	434215	leucine rich repeat containing 32	ENSMUSG00000090958.3	86.8308	1.34876	0.725883	2.74054	0.0978314	0.999856
Pcolce2	76477	procollagen C-endopeptidase enhancer 2	ENSMUSG00000015354.9	3.19485	-4.0887	2.33627	2.73938	0.0979028	NA
Isoc2b	67441	isochorismatase domain containing 2b	ENSMUSG00000052605.13	435.442	-0.532681	0.317831	2.7389	0.0979324	0.999856
Skint3	195564	selection and upkeep of intraepithelial T cells 3	ENSMUSG00000070868.12	28.3621	-1.69958	0.923789	2.73839	0.0979636	0.999856
Scrn1	69938	secernin 1	ENSMUSG00000019124.11	2.71146	-4.73363	2.77891	2.73636	0.0980882	NA
Mboat2	67216	membrane bound O-acyltransferase domain containing 2	ENSMUSG00000020646.18	15.3807	2.00595	1.13006	2.73422	0.0982193	0.999856
Kdm4b	193796	lysine (K)-specific demethylase 4B	ENSMUSG00000024201.13	1452.18	0.514389	0.305784	2.73389	0.0982397	0.999856
Itgb7	16421	integrin beta 7	ENSMUSG00000001281.11	4374.99	-0.688458	0.396932	2.73351	0.0982634	0.999856
Trp53inp1	60599	transformation related protein 53 inducible nuclear protein 1	ENSMUSG00000028211.12	611.286	-1.00221	0.547308	2.73276	0.098309	0.999856
Lrrc59	98238	leucine rich repeat containing 59	ENSMUSG00000020869.9	9452.33	0.375919	0.226291	2.7318	0.0983682	0.999856
Vipr1	22354	vasoactive intestinal peptide receptor 1	ENSMUSG00000032528.6	42.876	-1.50122	0.827308	2.73008	0.0984744	0.999856
Il3ra	16188	interleukin 3 receptor, alpha chain	ENSMUSG00000068758.9	723	-0.427661	0.257593	2.72821	0.0985898	0.999856
Nod1	107607	nucleotide-binding oligomerization domain containing 1	ENSMUSG00000038058.15	742.375	-0.758098	0.435143	2.72793	0.0986068	0.999856
Vsig10	231668	V-set and immunoglobulin domain containing 10	ENSMUSG00000066894.15	151.13	-0.92918	0.530852	2.72778	0.0986164	0.999856
NA	NA	NA	ENSMUSG00000116380.2	43.2918	-1.73473	0.919002	2.72582	0.0987374	0.999856
Stip1	20867	stress-induced phosphoprotein 1	ENSMUSG00000024966.10	3075.54	0.428422	0.257446	2.71905	0.0991572	0.999856
Gnptab	432486	N-acetylglucosamine-1-phosphate transferase, alpha and beta subunits	ENSMUSG00000035311.17	2155.02	0.345877	0.209387	2.71866	0.099181	0.999856
Kit	16590	KIT proto-oncogene receptor tyrosine kinase	ENSMUSG00000005672.13	87.32	-1.23602	0.679604	2.71798	0.0992237	0.999856
Optn	71648	optineurin	ENSMUSG00000026672.12	663.702	-0.441859	0.266579	2.71423	0.0994571	0.999856
Immt	76614	inner membrane protein, mitochondrial	ENSMUSG00000052337.16	4492.31	0.363841	0.220038	2.71324	0.099519	0.999856
Trim13	66597	tripartite motif-containing 13	ENSMUSG00000035235.14	388.406	0.600305	0.357104	2.70948	0.0997534	0.999856
Slc12a4	20498	solute carrier family 12, member 4	ENSMUSG00000017765.18	3449.87	0.378428	0.228813	2.7093	0.0997645	0.999856
Col5a2	12832	collagen, type V, alpha 2	ENSMUSG00000026042.17	82.1796	1.07684	0.613127	2.70864	0.099806	0.999856
Rars	104458	arginyl-tRNA synthetase	ENSMUSG00000018848.5	2821.16	0.493951	0.295354	2.70552	0.100001	0.999856
Slc12a6	107723	solute carrier family 12, member 6	ENSMUSG00000027130.16	1043.6	-0.3775	0.228984	2.70361	0.100121	0.999856
Hnrnpa1	15382	heterogeneous nuclear ribonucleoprotein A1	ENSMUSG00000046434.17	1322.69	0.525149	0.313419	2.70341	0.100134	0.999856
Rbm11	224344	RNA binding motif protein 11	ENSMUSG00000032940.17	8.7273	-4.25154	1.85507	2.70334	0.100138	0.999856
Abr	109934	active BCR-related gene	ENSMUSG00000017631.20	5827.79	0.319315	0.193994	2.70319	0.100148	0.999856
Pbxip1	229534	pre B cell leukemia transcription factor interacting protein 1	ENSMUSG00000042613.10	3633.47	0.409817	0.247526	2.69973	0.100365	0.999856
Ago4	76850	argonaute RISC catalytic subunit 4	ENSMUSG00000042500.12	423.156	-0.63612	0.376454	2.69912	0.100404	0.999856
Rhou	69581	ras homolog family member U	ENSMUSG00000039960.6	18.1153	-1.60326	0.950397	2.69764	0.100497	0.999856
Tnfaip8l2	69769	tumor necrosis factor, alpha-induced protein 8-like 2	ENSMUSG00000013707.4	5566.63	-0.503564	0.30095	2.69658	0.100564	0.999856
Ogfod3	66179	2-oxoglutarate and iron-dependent oxygenase domain containing 3	ENSMUSG00000025169.7	550.85	0.456197	0.275966	2.69582	0.100612	0.999856
Gopc	94221	golgi associated PDZ and coiled-coil motif containing	ENSMUSG00000019861.16	1340.59	0.358651	0.218055	2.69403	0.100725	0.999856
9230114K14Rik	414108	RIKEN cDNA 9230114K14 gene	ENSMUSG00000097145.6	35.0343	-1.18048	0.695393	2.69323	0.100775	0.999856
NA	NA	NA	ENSMUSG00002076650.1	2.76579	4.59886	2.75645	2.69225	0.100837	NA
Hyal2	15587	hyaluronoglucosaminidase 2	ENSMUSG00000010047.13	1925.41	0.492785	0.29573	2.68991	0.100985	0.999856
NA	NA	NA	ENSMUSG00000100954.5	28.8252	-1.27404	0.750666	2.68432	0.10134	0.999856
Ipo13	230673	importin 13	ENSMUSG00000033365.15	2859.02	0.332599	0.202775	2.68223	0.101474	0.999856
Dnajc18	76594	DnaJ heat shock protein family (Hsp40) member C18	ENSMUSG00000024350.7	659.364	-0.5005	0.301827	2.6818	0.101501	0.999856
Cfap157	227736	cilia and flagella associated protein 157	ENSMUSG00000038987.9	10.2072	2.20554	1.3092	2.68139	0.101527	0.999856
Zswim4	212168	zinc finger SWIM-type containing 4	ENSMUSG00000035671.7	2150.24	0.334466	0.204025	2.68047	0.101586	0.999856
Nagk	56174	N-acetylglucosamine kinase	ENSMUSG00000034744.14	4201.12	-0.394321	0.239402	2.67808	0.101738	0.999856
Cpd	12874	carboxypeptidase D	ENSMUSG00000020841.6	1877.25	0.429285	0.260123	2.67738	0.101783	0.999856
Inpp5b	16330	inositol polyphosphate-5-phosphatase B	ENSMUSG00000028894.19	2063.73	0.341989	0.208657	2.67704	0.101805	0.999856
Cbfa2t3	12398	CBFA2/RUNX1 translocation partner 3	ENSMUSG00000006362.17	72.2492	-0.961682	0.566443	2.67587	0.101879	0.999856
Usp10	22224	ubiquitin specific peptidase 10	ENSMUSG00000031826.21	1275.06	0.509109	0.306183	2.6725	0.102095	0.999856
Mex3b	108797	mex3 RNA binding family member B	ENSMUSG00000057706.8	66.2657	-1.21252	0.681164	2.67141	0.102165	0.999856
Ugdh	22235	UDP-glucose dehydrogenase	ENSMUSG00000029201.15	3072.39	0.388713	0.236693	2.66643	0.102486	0.999856
Sipa1l2	244668	signal-induced proliferation-associated 1 like 2	ENSMUSG00000001995.10	502.994	0.423249	0.258382	2.66419	0.10263	0.999856
Ilrun	224647	inflammation and lipid regulator with UBA-like and NBR1-like domains	ENSMUSG00000056692.14	2019.42	0.380173	0.231944	2.66283	0.102718	0.999856
Cyp2s1	74134	cytochrome P450, family 2, subfamily s, polypeptide 1	ENSMUSG00000040703.12	51.0155	1.06324	0.6252	2.65981	0.102913	0.999856
Dnajc28	246738	DnaJ heat shock protein family (Hsp40) member C28	ENSMUSG00000039763.11	367.662	-0.47464	0.28966	2.65295	0.103358	0.999856
Ncln	103425	nicalin	ENSMUSG00000020238.15	3574.93	0.363005	0.222056	2.65154	0.10345	0.999856
Foxd2os	100040736	forkhead box D2, opposite strand	ENSMUSG00000085399.8	48.8844	-0.853676	0.521548	2.65086	0.103494	0.999856
Slpi	20568	secretory leukocyte peptidase inhibitor	ENSMUSG00000017002.15	368.016	1.25428	0.663135	2.65071	0.103504	0.999856
Ica1	15893	islet cell autoantigen 1	ENSMUSG00000062995.13	268.199	-0.65396	0.391585	2.65011	0.103543	0.999856
Pard6b	58220	par-6 family cell polarity regulator beta	ENSMUSG00000044641.8	5.26881	3.16478	1.76028	2.64991	0.103556	NA
Map4k3	225028	mitogen-activated protein kinase kinase kinase kinase 3	ENSMUSG00000024242.16	4252.93	0.67833	0.39729	2.64737	0.103721	0.999856
Nom1	433864	nucleolar protein with MIF4G domain 1	ENSMUSG00000001569.11	1434.72	0.406121	0.248092	2.64646	0.103781	0.999856
Hfe	15216	homeostatic iron regulator	ENSMUSG00000006611.16	5081.72	-0.637588	0.376434	2.64312	0.103999	0.999856
Btaf1	107182	B-TFIID TATA-box binding protein associated factor 1	ENSMUSG00000040565.9	666.791	0.417726	0.255873	2.64053	0.104169	0.999856
Inpp4b	234515	inositol polyphosphate-4-phosphatase, type II	ENSMUSG00000037940.18	202.263	0.708622	0.424324	2.63995	0.104207	0.999856
Mrpl47	74600	mitochondrial ribosomal protein L47	ENSMUSG00000037531.9	296.853	0.48389	0.296452	2.63889	0.104276	0.999856
Acvr2a	11480	activin receptor IIA	ENSMUSG00000052155.6	341.008	0.589498	0.356293	2.63885	0.104279	0.999856
Zmynd19	67187	zinc finger, MYND domain containing 19	ENSMUSG00000026974.12	323.979	0.477383	0.292522	2.63436	0.104574	0.999856
A730063M14Rik	100504703	RIKEN cDNA A730063M14 gene	ENSMUSG00000112639.2	52.9729	-0.898247	0.545625	2.63375	0.104615	0.999856
Frat2	212398	frequently rearranged in advanced T cell lymphomas 2	ENSMUSG00000047604.4	336.084	-0.529367	0.322638	2.63333	0.104642	0.999856
Cacnb4	12298	calcium channel, voltage-dependent, beta 4 subunit	ENSMUSG00000017412.16	19.4785	-2.15281	1.14268	2.633	0.104664	0.999856
Lancl3	236285	LanC lantibiotic synthetase component C-like 3 (bacterial)	ENSMUSG00000047344.10	9.19558	2.65366	1.45667	2.63153	0.104761	0.999856
Lmna	16905	lamin A	ENSMUSG00000028063.16	23780.2	0.514066	0.310128	2.62971	0.104881	0.999856
Serpinb9	20723	serine (or cysteine) peptidase inhibitor, clade B, member 9	ENSMUSG00000045827.11	719.531	0.698952	0.412155	2.62943	0.104899	0.999856
NA	NA	NA	ENSMUSG00000097231.3	2.77185	-4.68469	2.78181	2.62779	0.105008	NA
Junb	16477	jun B proto-oncogene	ENSMUSG00000052837.8	9773.84	0.481329	0.291897	2.62611	0.105119	0.999856
Aph1c	68318	aph1 homolog C, gamma secretase subunit	ENSMUSG00000053040.14	3171.72	-0.433909	0.26499	2.62571	0.105146	0.999856
Bola2	66162	bolA-like 2 (E. coli)	ENSMUSG00000047721.9	1286.03	0.551163	0.332086	2.62495	0.105196	0.999856
Fam171a1	269233	family with sequence similarity 171, member A1	ENSMUSG00000050530.15	85.8948	-1.49889	0.799022	2.62448	0.105227	0.999856
Tmem38b	52076	transmembrane protein 38B	ENSMUSG00000028420.14	1444.61	0.464589	0.28337	2.62219	0.105379	0.999856
Gm12416	668010	glyceraldehyde-3-phosphate dehydrogenase pseudogene	ENSMUSG00000083044.2	2.88168	4.00618	2.3746	2.62054	0.105488	NA
Srpk3	56504	serine/arginine-rich protein specific kinase 3	ENSMUSG00000002007.6	44.0028	-1.41212	0.784807	2.6204	0.105498	0.999856
Triqk	208820	triple QxxK/R motif containing	ENSMUSG00000055963.13	50.659	-1.04464	0.622782	2.62009	0.105518	0.999856
Lilra5	232801	leukocyte immunoglobulin-like receptor, subfamily A (with TM domain), member 5	ENSMUSG00000070873.6	18.6965	1.45912	0.868397	2.61865	0.105614	0.999856
Ptger4	19219	prostaglandin E receptor 4 (subtype EP4)	ENSMUSG00000039942.16	1847.45	0.396776	0.243769	2.61755	0.105688	0.999856
Zmiz2	52915	zinc finger, MIZ-type containing 2	ENSMUSG00000041164.16	1083.12	-0.371409	0.228965	2.61717	0.105713	0.999856
Cip2a	224171	cell proliferation regulating inhibitor of protein phosphatase 2A	ENSMUSG00000033031.14	119.109	-0.707531	0.430295	2.61588	0.105799	0.999856
Vegfb	22340	vascular endothelial growth factor B	ENSMUSG00000024962.14	463.188	-0.421765	0.260118	2.61395	0.105927	0.999856
Gm5617	434402	predicted gene 5617	ENSMUSG00000042293.9	252.045	-0.53887	0.330329	2.61375	0.105941	0.999856
Plekha7	233765	pleckstrin homology domain containing, family A member 7	ENSMUSG00000045659.19	12.8352	-3.07817	1.45033	2.61194	0.106062	0.999856
Olfr1417	258938	olfactory receptor 1417	ENSMUSG00000048292.4	4.35461	-3.51625	1.87361	2.61111	0.106117	NA
Tiam2	24001	T cell lymphoma invasion and metastasis 2	ENSMUSG00000023800.16	33.0863	1.08465	0.660294	2.60953	0.106223	0.999856
Megf10	70417	multiple EGF-like-domains 10	ENSMUSG00000024593.16	39.4676	1.58773	0.899331	2.60811	0.106318	0.999856
1500004A13Rik	319830	RIKEN cDNA 1500004A13 gene	ENSMUSG00000098912.8	109.827	-0.735984	0.447392	2.60809	0.10632	0.999856
Mipol1	73490	mirror-image polydactyly 1	ENSMUSG00000047022.19	32.9021	-1.07673	0.654853	2.60705	0.10639	0.999856
Cped1	214642	cadherin-like and PC-esterase domain containing 1	ENSMUSG00000062980.16	144.699	-0.636866	0.390043	2.60069	0.106817	0.999856
Zmynd8	228880	zinc finger, MYND-type containing 8	ENSMUSG00000039671.19	2147.84	-0.349766	0.216633	2.59343	0.107307	0.999856
Tdg	21665	thymine DNA glycosylase	ENSMUSG00000034674.19	1605.42	0.360386	0.223134	2.59313	0.107328	0.999856
Dcun1d4	100737	DCN1, defective in cullin neddylation 1, domain containing 4 (S. cerevisiae)	ENSMUSG00000051674.16	192.915	-0.531325	0.328264	2.59302	0.107336	0.999856
NA	NA	NA	ENSMUSG00000097530.2	21.9701	3.7905	1.58687	2.59019	0.107528	0.999856
Slc25a33	70556	solute carrier family 25, member 33	ENSMUSG00000028982.10	244.913	0.64554	0.391894	2.58885	0.107618	0.999856
Tnpo1	238799	transportin 1	ENSMUSG00000009470.18	1419.61	0.35405	0.219562	2.58827	0.107658	0.999856
Nfe2	18022	nuclear factor, erythroid derived 2	ENSMUSG00000058794.13	213.958	0.59456	0.364604	2.58667	0.107767	0.999856
Klf2	16598	Kruppel-like factor 2 (lung)	ENSMUSG00000055148.8	1638.26	-0.640182	0.383171	2.57945	0.10826	0.999856
NA	NA	NA	ENSMUSG00000066175.3	39.5936	-1.02539	0.626568	2.57928	0.108271	0.999856
NA	NA	NA	ENSMUSG00000113170.2	6.30259	-2.75146	1.59005	2.57697	0.108429	NA
Mis18a	66578	MIS18 kinetochore protein A	ENSMUSG00000022978.12	681.644	-0.401879	0.24946	2.57625	0.108478	0.999856
Rrp7a	74778	ribosomal RNA processing 7 homolog A	ENSMUSG00000018040.10	3632.45	0.394493	0.244075	2.57604	0.108493	0.999856
Ypel3	66090	yippee like 3	ENSMUSG00000042675.16	8893.83	-0.537926	0.326665	2.57505	0.108561	0.999856
Nudt21	68219	nudix (nucleoside diphosphate linked moiety X)-type motif 21	ENSMUSG00000031754.11	735.055	0.365836	0.227723	2.57365	0.108657	0.999856
Bicd2	76895	BICD cargo adaptor 2	ENSMUSG00000037933.17	2881.26	0.326986	0.203528	2.57311	0.108694	0.999856
Osbpl5	79196	oxysterol binding protein-like 5	ENSMUSG00000037606.19	29.9429	-1.53075	0.866452	2.5725	0.108736	0.999856
Fam136a	66488	family with sequence similarity 136, member A	ENSMUSG00000057497.9	1239.09	0.434375	0.268392	2.57229	0.10875	0.999856
Slc7a6	330836	solute carrier family 7 (cationic amino acid transporter, y+ system), member 6	ENSMUSG00000031904.6	453.928	0.616332	0.373924	2.57015	0.108897	0.999856
Pdk2	18604	pyruvate dehydrogenase kinase, isoenzyme 2	ENSMUSG00000038967.14	998.816	-0.543871	0.331879	2.57003	0.108906	0.999856
Abtb1	80283	ankyrin repeat and BTB (POZ) domain containing 1	ENSMUSG00000030083.12	2054.07	-0.581943	0.352091	2.56765	0.10907	0.999856
Epha7	13841	Eph receptor A7	ENSMUSG00000028289.13	6.97491	-2.71274	1.60137	2.56589	0.109191	0.999856
Nup50	18141	nucleoporin 50	ENSMUSG00000016619.11	1670.07	0.35357	0.220206	2.56456	0.109283	0.999856
Mafb	16658	v-maf musculoaponeurotic fibrosarcoma oncogene family, protein B (avian)	ENSMUSG00000074622.5	11406.5	0.627731	0.375795	2.56416	0.10931	0.999856
Mef2d	17261	myocyte enhancer factor 2D	ENSMUSG00000001419.18	1574.16	0.467557	0.288076	2.56333	0.109368	0.999856
Tango2	27883	transport and golgi organization 2	ENSMUSG00000013539.15	1478.57	-0.356047	0.221806	2.56315	0.10938	0.999856
Cxcr2	12765	chemokine (C-X-C motif) receptor 2	ENSMUSG00000026180.9	114.129	1.3269	0.726684	2.56227	0.109441	0.999856
Wls	68151	wntless WNT ligand secretion mediator	ENSMUSG00000028173.11	4087.86	-0.388401	0.241115	2.56059	0.109557	0.999856
Nomo1	211548	nodal modulator 1	ENSMUSG00000030835.7	1287.15	0.45731	0.282478	2.55945	0.109637	0.999856
Rgs9	19739	regulator of G-protein signaling 9	ENSMUSG00000020599.14	4.05153	-2.96945	1.83154	2.55892	0.109674	NA
Uhrf1bp1l	75089	UHRF1 (ICBP90) binding protein 1-like	ENSMUSG00000019951.11	2609.65	0.382336	0.237805	2.55569	0.109898	0.999856
NA	NA	NA	ENSMUSG00000087700.3	9.00893	2.26893	1.37971	2.55516	0.109934	0.999856
Jaml	270152	junction adhesion molecule like	ENSMUSG00000048534.8	179.828	0.58051	0.360088	2.5537	0.110036	0.999856
Fcrl5	329693	Fc receptor-like 5	ENSMUSG00000048031.16	15.1727	2.23824	1.20732	2.55357	0.110045	0.999856
Mdm2	17246	transformed mouse 3T3 cell double minute 2	ENSMUSG00000020184.16	6557.77	0.433665	0.268228	2.55332	0.110063	0.999856
Dzip1	66573	DAZ interacting protein 1	ENSMUSG00000042156.17	11.1766	-1.72775	1.06099	2.54797	0.110436	0.999856
H6pd	100198	hexose-6-phosphate dehydrogenase (glucose 1-dehydrogenase)	ENSMUSG00000028980.15	2603.67	0.469645	0.289861	2.54686	0.110514	0.999856
Hdc	15186	histidine decarboxylase	ENSMUSG00000027360.6	135.356	0.918016	0.542501	2.54662	0.11053	0.999856
Abhd14b	76491	abhydrolase domain containing 14b	ENSMUSG00000042073.16	402.359	-0.569142	0.349796	2.54649	0.11054	0.999856
Zfp458	238690	zinc finger protein 458	ENSMUSG00000055480.8	26.2312	-1.20179	0.739927	2.54307	0.110779	0.999856
Pde8b	218461	phosphodiesterase 8B	ENSMUSG00000021684.18	76.5713	-0.875903	0.532457	2.54272	0.110804	0.999856
Micall1	27008	microtubule associated monooxygenase, calponin and LIM domain containing -like 1	ENSMUSG00000033039.11	410.988	0.485274	0.301575	2.5426	0.110812	0.999856
Bnip5	207819	BCL2 interacting protein 5	ENSMUSG00000048905.6	11.6597	-2.37684	1.36141	2.53927	0.111046	0.999856
Eme1	268465	essential meiotic structure-specific endonuclease 1	ENSMUSG00000039055.5	59.1992	-0.780418	0.48777	2.539	0.111065	0.999856
2810454H06Rik	72813	RIKEN cDNA 2810454H06 gene	ENSMUSG00000100876.2	15.5825	-1.42239	0.880809	2.53866	0.111089	0.999856
Bnip3	12176	BCL2/adenovirus E1B interacting protein 3	ENSMUSG00000078566.9	6205.78	0.699453	0.415396	2.53656	0.111237	0.999856
NA	NA	NA	ENSMUSG00000078956.4	280.812	0.611648	0.378631	2.53311	0.11148	0.999856
Csf1	12977	colony stimulating factor 1 (macrophage)	ENSMUSG00000014599.11	225.946	-0.776516	0.465753	2.53302	0.111487	0.999856
Sf1	22668	splicing factor 1	ENSMUSG00000024949.18	2662.23	0.348364	0.218391	2.52883	0.111783	0.999856
Draxin	70433	dorsal inhibitory axon guidance protein	ENSMUSG00000029005.5	3.34556	3.57177	2.26889	2.52843	0.111811	NA
Lpin1	14245	lipin 1	ENSMUSG00000020593.17	763.598	-0.577907	0.353832	2.52766	0.111866	0.999856
Dgcr8	94223	DGCR8, microprocessor complex subunit	ENSMUSG00000022718.13	596.413	0.458615	0.285889	2.52734	0.111888	0.999856
Stard9	668880	START domain containing 9	ENSMUSG00000033705.18	529.408	-0.395672	0.248347	2.52728	0.111893	0.999856
Spry1	24063	sprouty RTK signaling antagonist 1	ENSMUSG00000037211.13	8.52718	-2.66747	1.48209	2.52643	0.111953	0.999856
Izumo4	71564	IZUMO family member 4	ENSMUSG00000055862.8	142.41	-0.746965	0.456349	2.52596	0.111986	0.999856
Trib3	228775	tribbles pseudokinase 3	ENSMUSG00000032715.10	292.434	0.553999	0.343683	2.52589	0.111991	0.999856
Prdx4	53381	peroxiredoxin 4	ENSMUSG00000025289.16	2958.81	-0.492937	0.304437	2.52579	0.111999	0.999856
Arhgef18	102098	rho/rac guanine nucleotide exchange factor (GEF) 18	ENSMUSG00000004568.14	288.678	-0.482402	0.301969	2.52429	0.112105	0.999856
Mfsd4b1	215929	major facilitator superfamily domain containing 4B1	ENSMUSG00000038522.8	2.81557	-4.08207	2.41033	2.52421	0.112111	NA
Mthfsl	100039707	5, 10-methenyltetrahydrofolate synthetase-like	ENSMUSG00000079427.11	1731.58	-0.387581	0.242642	2.52285	0.112208	0.999856
Me1	17436	malic enzyme 1, NADP(+)-dependent, cytosolic	ENSMUSG00000032418.16	367.362	0.417253	0.262403	2.52122	0.112324	0.999856
NA	NA	NA	ENSMUSG00000086839.8	10.2065	-2.78023	1.39199	2.52047	0.112377	0.999856
NA	NA	NA	ENSMUSG00000082724.4	8.76687	-2.16885	1.3298	2.5204	0.112382	0.999856
Samd5	320825	sterile alpha motif domain containing 5	ENSMUSG00000060487.8	8.71304	-2.23353	1.29115	2.5185	0.112517	0.999856
NA	NA	NA	ENSMUSG00000103192.2	6.56595	-3.76188	1.91473	2.51845	0.112521	0.999856
Gm10384	100038735	predicted gene 10384	ENSMUSG00000072618.3	32.3502	-1.3913	0.816269	2.51469	0.112789	0.999856
Dnajc13	235567	DnaJ heat shock protein family (Hsp40) member C13	ENSMUSG00000032560.15	1024.46	-0.361603	0.227511	2.51458	0.112798	0.999856
Srrt	83701	serrate RNA effector molecule homolog (Arabidopsis)	ENSMUSG00000037364.13	1338.29	0.465712	0.28983	2.51328	0.112891	0.999856
Slc45a4	106068	solute carrier family 45, member 4	ENSMUSG00000079020.10	813.247	-0.741842	0.442063	2.51126	0.113035	0.999856
Cmtr1	74157	cap methyltransferase 1	ENSMUSG00000024019.19	3755.01	0.321078	0.202321	2.51044	0.113094	0.999856
Rad51	19361	RAD51 recombinase	ENSMUSG00000027323.11	105.86	-0.772063	0.475816	2.50844	0.113238	0.999856
Nop16	28126	NOP16 nucleolar protein	ENSMUSG00000025869.12	1249.55	0.557422	0.342862	2.508	0.11327	0.999856
NA	NA	NA	ENSMUSG00000100658.2	23.3707	-1.53169	0.917714	2.50714	0.113331	0.999856
Smim8	66291	small integral membrane protein 8	ENSMUSG00000028295.15	265.861	-0.481888	0.302971	2.50511	0.113477	0.999856
Dalrd3	67789	DALR anticodon binding domain containing 3	ENSMUSG00000019039.15	742.861	-0.413155	0.25968	2.50388	0.113566	0.999856
Snx29	74478	sorting nexin 29	ENSMUSG00000071669.15	647.837	-0.551897	0.341413	2.50276	0.113647	0.999856
Ppic	19038	peptidylprolyl isomerase C	ENSMUSG00000024538.9	210.762	-0.808986	0.48561	2.50263	0.113656	0.999856
Sigirr	24058	single immunoglobulin and toll-interleukin 1 receptor (TIR) domain	ENSMUSG00000025494.9	214.803	-1.09837	0.623335	2.50184	0.113714	0.999856
Pid1	98496	phosphotyrosine interaction domain containing 1	ENSMUSG00000045658.17	15881.2	0.329244	0.207593	2.50158	0.113732	0.999856
NA	NA	NA	ENSMUSG00000112301.2	3.47426	-3.84779	2.25522	2.50114	0.113764	NA
NA	NA	NA	ENSMUSG00000118071.2	11.0648	-1.6689	1.03729	2.50031	0.113824	0.999856
Fcgr3	14131	Fc receptor, IgG, low affinity III	ENSMUSG00000059498.14	31237.9	-0.542639	0.333633	2.49941	0.113889	0.999856
Tmem71	213068	transmembrane protein 71	ENSMUSG00000036944.7	765.468	-0.675481	0.409257	2.49634	0.114111	0.999856
NA	NA	NA	ENSMUSG00000078308.3	149.536	0.73915	0.453767	2.49507	0.114204	0.999856
Ypel2	77864	yippee like 2	ENSMUSG00000018427.9	219.295	-0.762187	0.462781	2.49406	0.114277	0.999856
Mr1	15064	major histocompatibility complex, class I-related	ENSMUSG00000026471.15	531.53	-0.718535	0.434137	2.48252	0.115118	0.999856
Kctd12	239217	potassium channel tetramerisation domain containing 12	ENSMUSG00000098557.2	1199.29	-0.92851	0.532643	2.48107	0.115224	0.999856
Mettl7a1	70152	methyltransferase like 7A1	ENSMUSG00000054619.8	909.949	-0.431065	0.271442	2.48012	0.115293	0.999856
NA	NA	NA	ENSMUSG00000107994.2	329.532	-0.58136	0.361975	2.47911	0.115368	0.999856
2510009E07Rik	72190	RIKEN cDNA 2510009E07 gene	ENSMUSG00000043391.11	2808.15	0.4963	0.309094	2.47856	0.115408	0.999856
NA	NA	NA	ENSMUSG00000055704.5	9.41971	-1.88061	1.14926	2.4769	0.11553	0.999856
Zfp87	170763	zinc finger protein 87	ENSMUSG00000097333.8	774.779	-0.367495	0.233151	2.47372	0.115763	0.999856
Atp6v1g2	66237	ATPase, H+ transporting, lysosomal V1 subunit G2	ENSMUSG00000024403.17	78.5945	-0.723439	0.455702	2.47235	0.115864	0.999856
Pla2g4a	18783	phospholipase A2, group IVA (cytosolic, calcium-dependent)	ENSMUSG00000056220.15	702.531	0.513344	0.321035	2.47126	0.115945	0.999856
NA	NA	NA	ENSMUSG00000086916.3	4.71793	-2.86545	1.73193	2.47002	0.116036	NA
Hacd3	57874	3-hydroxyacyl-CoA dehydratase 3	ENSMUSG00000033629.7	3001.98	0.354874	0.224927	2.4693	0.116089	0.999856
Mvp	78388	major vault protein	ENSMUSG00000030681.19	8846.64	0.336445	0.213482	2.46751	0.116222	0.999856
Mfsd4b3-ps	100041085	major facilitator superfamily domain containing 4B3, pseudogene	ENSMUSG00000071335.6	89.1226	-0.645626	0.409841	2.4672	0.116245	0.999856
1810055G02Rik	72056	RIKEN cDNA 1810055G02 gene	ENSMUSG00000035372.3	480.061	0.592274	0.367333	2.46716	0.116248	0.999856
Pla2g4f	271844	phospholipase A2, group IVF	ENSMUSG00000046971.8	4.85072	3.26692	1.98481	2.46606	0.116329	NA
Tlr7	170743	toll-like receptor 7	ENSMUSG00000044583.14	2548.5	-0.494045	0.308662	2.46433	0.116457	0.999856
Shld1	73747	shieldin complex subunit 1	ENSMUSG00000044991.11	416.296	-0.449463	0.284584	2.46426	0.116462	0.999856
Tmem14a	75712	transmembrane protein 14A	ENSMUSG00000025933.16	110.254	-0.6098	0.386722	2.46425	0.116463	0.999856
Ubap1	67123	ubiquitin-associated protein 1	ENSMUSG00000028437.15	4839.29	0.309736	0.1971	2.4633	0.116534	0.999856
Pdlim5	56376	PDZ and LIM domain 5	ENSMUSG00000028273.16	3836.9	0.52757	0.327795	2.4631	0.116549	0.999856
H2az2	77605	H2A.Z histone variant 2	ENSMUSG00000041126.17	1397.51	-0.470252	0.295357	2.46205	0.116627	0.999856
NA	NA	NA	ENSMUSG00000113146.2	10.3939	-1.72483	1.0753	2.45751	0.116964	0.999856
Zfp710	209225	zinc finger protein 710	ENSMUSG00000048897.16	1976.88	0.31971	0.203739	2.45701	0.117001	0.999856
Rrp12	107094	ribosomal RNA processing 12 homolog	ENSMUSG00000035049.5	456.776	0.579497	0.361278	2.453	0.1173	0.999856
Aipl1	114230	aryl hydrocarbon receptor-interacting protein-like 1	ENSMUSG00000040554.11	10.6157	-1.83054	1.12766	2.45082	0.117464	0.999856
Hexa	15211	hexosaminidase A	ENSMUSG00000025232.9	62375.2	-0.422508	0.266742	2.4492	0.117585	0.999856
Gys1	14936	glycogen synthase 1, muscle	ENSMUSG00000003865.17	1556.44	0.729031	0.438391	2.4483	0.117652	0.999856
Gabarapl1	57436	gamma-aminobutyric acid (GABA) A receptor-associated protein-like 1	ENSMUSG00000030161.9	3958.38	-0.336575	0.214477	2.44819	0.11766	0.999856
Dna2	327762	DNA replication helicase/nuclease 2	ENSMUSG00000036875.16	519.598	-0.451488	0.286356	2.44781	0.117689	0.999856
1110032F04Rik	68725	RIKEN cDNA 1110032F04 gene	ENSMUSG00000046999.3	2.78739	3.99049	2.40703	2.44724	0.117732	NA
Lonp1	74142	lon peptidase 1, mitochondrial	ENSMUSG00000041168.11	1787.7	0.379232	0.241199	2.44525	0.117881	0.999856
Nostrin	329416	nitric oxide synthase trafficker	ENSMUSG00000034738.9	894.789	-0.362711	0.231502	2.44266	0.118076	0.999856
Fndc10	230991	fibronectin type III domain containing 10	ENSMUSG00000074738.3	50.8595	-1.01986	0.631644	2.44162	0.118154	0.999856
Ttc39a	230603	tetratricopeptide repeat domain 39A	ENSMUSG00000028555.16	35.9628	-0.998974	0.632986	2.44148	0.118164	0.999856
Ptpn18	19253	protein tyrosine phosphatase, non-receptor type 18	ENSMUSG00000026126.16	1704.4	-0.436859	0.276493	2.44091	0.118207	0.999856
Sell	20343	selectin, lymphocyte	ENSMUSG00000026581.15	159.861	0.609971	0.385401	2.4403	0.118254	0.999856
Gm2451	100039840	glyceraldehyde-3-phosphate dehydrogenase pseudogene	ENSMUSG00000106574.2	18.0212	1.28566	0.815565	2.44016	0.118264	0.999856
Tmem123	71929	transmembrane protein 123	ENSMUSG00000050912.16	8142.69	0.419585	0.265632	2.43946	0.118317	0.999856
Ciart	229599	circadian associated repressor of transcription	ENSMUSG00000038550.11	193.143	0.52067	0.332077	2.4389	0.118359	0.999856
NA	NA	NA	ENSMUSG00000074228.4	40.523	-0.898896	0.572926	2.43786	0.118438	0.999856
Hk1	15275	hexokinase 1	ENSMUSG00000037012.19	5144.48	0.450442	0.284635	2.43146	0.118922	0.999856
Olfr600	259048	olfactory receptor 600	ENSMUSG00000045540.6	4.78356	-3.81384	2.08182	2.43141	0.118926	NA
Socs4	67296	suppressor of cytokine signaling 4	ENSMUSG00000048379.10	367.563	0.447914	0.285903	2.42977	0.119051	0.999856
NA	NA	NA	ENSMUSG00000087060.8	9.00381	-1.9373	1.22761	2.42857	0.119141	0.999856
S100a13	20196	S100 calcium binding protein A13	ENSMUSG00000042312.11	1239	-0.386656	0.246842	2.42741	0.11923	0.999856
Chrna1	11435	cholinergic receptor, nicotinic, alpha polypeptide 1 (muscle)	ENSMUSG00000027107.4	8.42087	-2.3007	1.42548	2.42683	0.119274	0.999856
Ppp2r3a	235542	protein phosphatase 2, regulatory subunit B'', alpha	ENSMUSG00000043154.16	92.3797	0.669245	0.426231	2.42463	0.119441	0.999856
Alg3	208624	asparagine-linked glycosylation 3 (alpha-1,3-mannosyltransferase)	ENSMUSG00000033809.16	838.948	0.608055	0.377376	2.4243	0.119467	0.999856
Myo1h	231646	myosin 1H	ENSMUSG00000066952.12	14.928	-2.89337	1.41084	2.42333	0.11954	0.999856
Mndal	100040462	myeloid nuclear differentiation antigen like	ENSMUSG00000090272.10	1490.87	-0.665749	0.407699	2.42197	0.119644	0.999856
Procr	19124	protein C receptor, endothelial	ENSMUSG00000027611.13	362.103	0.578319	0.363674	2.41996	0.119798	0.999856
Galk1	14635	galactokinase 1	ENSMUSG00000020766.5	1616.34	0.465385	0.29477	2.41877	0.119889	0.999856
Camk2d	108058	calcium/calmodulin-dependent protein kinase II, delta	ENSMUSG00000053819.17	4237.04	0.429774	0.27303	2.41788	0.119957	0.999856
Nus1	52014	NUS1 dehydrodolichyl diphosphate synthase subunit	ENSMUSG00000023068.17	1738.48	0.338452	0.21732	2.41435	0.120228	0.999856
Vps37a	52348	vacuolar protein sorting 37A	ENSMUSG00000031600.12	1048.69	0.36303	0.232924	2.41424	0.120236	0.999856
Dhcr7	13360	7-dehydrocholesterol reductase	ENSMUSG00000058454.16	703.726	-0.386485	0.247946	2.41256	0.120366	0.999856
1700025G04Rik	69399	RIKEN cDNA 1700025G04 gene	ENSMUSG00000032666.17	544.214	-0.546583	0.344883	2.41091	0.120492	0.999856
Fmnl3	22379	formin-like 3	ENSMUSG00000023008.19	2703.87	0.550259	0.344172	2.41091	0.120492	0.999856
Fgfrl1	116701	fibroblast growth factor receptor-like 1	ENSMUSG00000008090.15	87.1355	0.873356	0.539749	2.41089	0.120494	0.999856
Clcn3	12725	chloride channel, voltage-sensitive 3	ENSMUSG00000004319.16	1363.55	0.34504	0.221717	2.41054	0.12052	0.999856
Clec2i	93675	C-type lectin domain family 2, member i	ENSMUSG00000030365.12	247.058	-1.0062	0.587617	2.41032	0.120538	0.999856
Ryk	20187	receptor-like tyrosine kinase	ENSMUSG00000032547.13	30.4051	-1.06299	0.676652	2.41024	0.120544	0.999856
NA	NA	NA	ENSMUSG00000103672.2	34.1412	-1.01243	0.645973	2.41016	0.12055	0.999856
Pnpla7	241274	patatin-like phospholipase domain containing 7	ENSMUSG00000036833.17	9004.05	-0.41968	0.267223	2.40956	0.120597	0.999856
Mdm4	17248	transformed mouse 3T3 cell double minute 4	ENSMUSG00000054387.14	309.569	0.454564	0.291589	2.40952	0.120599	0.999856
Mgst2	211666	microsomal glutathione S-transferase 2	ENSMUSG00000074604.10	155.104	-0.791376	0.488375	2.40909	0.120633	0.999856
Cd200r2	271375	Cd200 receptor 2	ENSMUSG00000090176.2	7.88054	-2.98913	1.60962	2.40902	0.120638	0.999856
Cd300ld5	100043125	CD300 molecule like family member D5	ENSMUSG00000089722.3	6.78729	4.61065	2.43773	2.40674	0.120813	0.999856
Nrxn1	18189	neurexin I	ENSMUSG00000024109.19	3.50551	4.02287	2.12947	2.40509	0.120941	NA
Dusp6	67603	dual specificity phosphatase 6	ENSMUSG00000019960.9	1173.46	0.382186	0.245202	2.40488	0.120958	0.999856
Atg9a	245860	autophagy related 9A	ENSMUSG00000033124.17	1736.51	0.436942	0.278575	2.40277	0.121121	0.999856
M6pr	17113	mannose-6-phosphate receptor, cation dependent	ENSMUSG00000007458.15	16018.1	0.303142	0.195336	2.40143	0.121225	0.999856
Arl6ip5	65106	ADP-ribosylation factor-like 6 interacting protein 5	ENSMUSG00000035199.7	3271.16	-0.394736	0.252653	2.40141	0.121226	0.999856
NA	NA	NA	ENSMUSG00000078684.9	386.548	0.471198	0.301479	2.40133	0.121232	0.999856
NA	NA	NA	ENSMUSG00000107690.2	47.0323	-0.932905	0.600069	2.39965	0.121362	0.999856
Casp3	12367	caspase 3	ENSMUSG00000031628.10	521.069	-0.549152	0.347103	2.39941	0.121381	0.999856
NA	NA	NA	ENSMUSG00000083734.2	3.18213	-3.26481	2.04002	2.39897	0.121415	NA
Prtn3	19152	proteinase 3	ENSMUSG00000057729.13	31.9309	1.21839	0.751792	2.39677	0.121586	0.999856
Alas1	11655	aminolevulinic acid synthase 1	ENSMUSG00000032786.17	5272.95	0.377378	0.242107	2.39637	0.121617	0.999856
Tchh	99681	trichohyalin	ENSMUSG00000052415.6	15.3516	-1.45382	0.92884	2.39636	0.121618	0.999856
Rbm19	74111	RNA binding motif protein 19	ENSMUSG00000029594.13	437.492	0.516742	0.328814	2.39516	0.121711	0.999856
Plpp1	19012	phospholipid phosphatase 1	ENSMUSG00000021759.15	108.804	0.858882	0.530867	2.39388	0.121811	0.999856
Zbtb8a	73680	zinc finger and BTB domain containing 8a	ENSMUSG00000028807.3	158.998	-0.573677	0.367509	2.3932	0.121864	0.999856
Rab6a	19346	RAB6A, member RAS oncogene family	ENSMUSG00000030704.15	4304.29	0.37187	0.238914	2.39256	0.121914	0.999856
Zcchc2	227449	zinc finger, CCHC domain containing 2	ENSMUSG00000038866.16	224.75	-0.498813	0.320785	2.39242	0.121925	0.999856
Pgap4	67063	post-GPI attachment to proteins GalNAc transferase 4	ENSMUSG00000039611.3	56.484	-1.09601	0.669576	2.39192	0.121963	0.999856
Raph1	77300	Ras association (RalGDS/AF-6) and pleckstrin homology domains 1	ENSMUSG00000026014.16	432.116	-0.711677	0.438653	2.39148	0.121998	0.999856
Itgav	16410	integrin alpha V	ENSMUSG00000027087.12	3418.49	0.694371	0.423698	2.39106	0.122031	0.999856
Phc1	13619	polyhomeotic 1	ENSMUSG00000040669.15	159.479	0.669966	0.423727	2.39101	0.122035	0.999856
Hsp90aa1	15519	heat shock protein 90, alpha (cytosolic), class A member 1	ENSMUSG00000021270.14	3393.83	0.488567	0.309597	2.39062	0.122065	0.999856
NA	NA	NA	ENSMUSG00000082292.4	348.557	-0.677997	0.422388	2.39057	0.122069	0.999856
Rcsd1	226594	RCSD domain containing 1	ENSMUSG00000040723.15	1651.35	-0.71639	0.436571	2.38775	0.122289	0.999856
Cdc42ep3	260409	CDC42 effector protein (Rho GTPase binding) 3	ENSMUSG00000036533.10	1391.98	-0.399849	0.256913	2.38751	0.122309	0.999856
Tspoap1	207777	TSPO associated protein 1	ENSMUSG00000034156.17	14.4411	-2.02531	1.1576	2.38588	0.122436	0.999856
Extl2	58193	exostosin-like glycosyltransferase 2	ENSMUSG00000027963.15	919.639	-0.361533	0.233441	2.38552	0.122464	0.999856
Clec12a	232413	C-type lectin domain family 12, member a	ENSMUSG00000053063.12	14763.6	-0.317495	0.205081	2.38515	0.122493	0.999856
Aspm	12316	abnormal spindle microtubule assembly	ENSMUSG00000033952.15	41.6662	-1.49626	0.856507	2.38388	0.122592	0.999856
Fbxo30	71865	F-box protein 30	ENSMUSG00000047648.14	1004.18	0.34345	0.222092	2.38336	0.122633	0.999856
Rnasel	24014	ribonuclease L (2', 5'-oligoisoadenylate synthetase-dependent)	ENSMUSG00000066800.12	1127.05	-0.648093	0.401684	2.38019	0.122882	0.999856
Chuk	12675	conserved helix-loop-helix ubiquitous kinase	ENSMUSG00000025199.17	1936.72	0.322749	0.208868	2.38018	0.122884	0.999856
NA	NA	NA	ENSMUSG00000078902.4	6.75485	2.29946	1.4019	2.37975	0.122917	0.999856
Slc35a4	67843	solute carrier family 35, member A4	ENSMUSG00000033272.13	5953.94	0.336091	0.217151	2.37867	0.123002	0.999856
A530010L16Rik	382036	RIKEN cDNA A530010L16 gene	ENSMUSG00000110682.2	3.94032	-3.00604	1.9348	2.3786	0.123008	NA
Ppp1r9a	243725	protein phosphatase 1, regulatory subunit 9A	ENSMUSG00000032827.16	25.9991	-1.67674	0.963809	2.3767	0.123158	0.999856
Tceal9	22381	transcription elongation factor A like 9	ENSMUSG00000042712.11	2994.28	-0.402897	0.258974	2.37654	0.12317	0.999856
Slc25a23	66972	solute carrier family 25 (mitochondrial carrier; phosphate carrier), member 23	ENSMUSG00000046329.15	214.732	-0.66338	0.419233	2.37648	0.123175	0.999856
Zfp688	69234	zinc finger protein 688	ENSMUSG00000045251.14	543.165	-0.369295	0.239313	2.37502	0.12329	0.999856
Exd1	241624	exonuclease 3'-5' domain containing 1	ENSMUSG00000048647.10	26.6551	1.44756	0.868329	2.37454	0.123328	0.999856
Chp2	70261	calcineurin-like EF hand protein 2	ENSMUSG00000030865.5	4.51738	-3.67981	2.11069	2.37422	0.123353	NA
2810013P06Rik	100503178	RIKEN cDNA 2810013P06 gene	ENSMUSG00000099881.2	382.893	-0.56405	0.358568	2.37413	0.123361	0.999856
Arhgef39	230098	Rho guanine nucleotide exchange factor (GEF) 39	ENSMUSG00000051517.15	91.1757	-0.73116	0.466317	2.37402	0.123369	0.999856
Ggact	223267	gamma-glutamylamine cyclotransferase	ENSMUSG00000041625.16	95.9386	-0.799937	0.503074	2.37353	0.123407	0.999856
NA	NA	NA	ENSMUSG00000085129.2	97.9021	-0.795993	0.503351	2.36941	0.123734	0.999856
Fmn1	14260	formin 1	ENSMUSG00000044042.20	1013.24	0.46655	0.298841	2.36926	0.123746	0.999856
Inka2	109050	inka box actin regulator 2	ENSMUSG00000048458.9	17.4041	-1.51557	0.954862	2.36876	0.123785	0.999856
Tpx2	72119	TPX2, microtubule-associated	ENSMUSG00000027469.17	346.124	-0.442127	0.286051	2.36824	0.123827	0.999856
Amer2	72125	APC membrane recruitment 2	ENSMUSG00000021986.10	12.2666	1.85805	1.10827	2.36796	0.123849	0.999856
NA	NA	NA	ENSMUSG00002076329.1	2.24364	-4.58176	2.96984	2.36715	0.123913	NA
Bysl	53414	bystin-like	ENSMUSG00000023988.9	896.252	0.517891	0.329701	2.3667	0.123949	0.999856
Tuba1c	22146	tubulin, alpha 1C	ENSMUSG00000043091.10	4340.64	0.341384	0.221099	2.36604	0.124001	0.999856
Tnfaip3	21929	tumor necrosis factor, alpha-induced protein 3	ENSMUSG00000019850.12	1105.22	0.375343	0.242981	2.36523	0.124066	0.999856
Pwp2	110816	PWP2 periodic tryptophan protein homolog (yeast)	ENSMUSG00000032834.12	930.696	0.506746	0.323252	2.36378	0.124181	0.999856
Atn1	13498	atrophin 1	ENSMUSG00000004263.16	76.5083	0.779108	0.495887	2.36259	0.124276	0.999856
Gpr162	14788	G protein-coupled receptor 162	ENSMUSG00000038390.12	584.583	-0.873959	0.520927	2.36049	0.124443	0.999856
NA	NA	NA	ENSMUSG00000102330.2	4.32091	-2.98382	1.83335	2.35997	0.124484	NA
NA	NA	NA	ENSMUSG00000092470.2	15.4584	1.54799	0.966783	2.35995	0.124486	0.999856
Baiap2	108100	brain-specific angiogenesis inhibitor 1-associated protein 2	ENSMUSG00000025372.17	1566.73	-0.391664	0.253199	2.35969	0.124507	0.999856
Gnaz	14687	guanine nucleotide binding protein, alpha z subunit	ENSMUSG00000040009.7	24.1677	1.63542	0.949137	2.35795	0.124646	0.999856
Ptar1	72351	protein prenyltransferase alpha subunit repeat containing 1	ENSMUSG00000074925.5	79.6742	0.890829	0.556702	2.35601	0.124801	0.999856
Snx32	225861	sorting nexin 32	ENSMUSG00000056185.6	609.045	-0.582224	0.368794	2.35336	0.125013	0.999856
Siglecg	243958	sialic acid binding Ig-like lectin G	ENSMUSG00000030468.13	15.0071	2.02361	1.14313	2.35329	0.125019	0.999856
Itprip	414801	inositol 1,4,5-triphosphate receptor interacting protein	ENSMUSG00000117975.2	829.939	0.398683	0.258476	2.35214	0.125111	0.999856
Cdk17	237459	cyclin-dependent kinase 17	ENSMUSG00000020015.11	1433.3	0.367346	0.238535	2.34974	0.125304	0.999856
Ywhag	22628	tyrosine 3-monooxygenase/tryptophan 5-monooxygenase activation protein, gamma polypeptide	ENSMUSG00000051391.10	5834.17	0.473617	0.303216	2.3479	0.125452	0.999856
Lars2	102436	leucyl-tRNA synthetase, mitochondrial	ENSMUSG00000035202.9	27936.2	-0.33274	0.216404	2.3462	0.125589	0.999856
Kynu	70789	kynureninase	ENSMUSG00000026866.17	42.6332	-2.06089	1.06756	2.3458	0.125621	0.999856
Psrc1	56742	proline/serine-rich coiled-coil 1	ENSMUSG00000068744.13	41.1937	-1.2957	0.780645	2.34368	0.125792	0.999856
Foxred2	239554	FAD-dependent oxidoreductase domain containing 2	ENSMUSG00000016552.14	537.863	-0.637852	0.401427	2.34321	0.12583	0.999856
Lck	16818	lymphocyte protein tyrosine kinase	ENSMUSG00000000409.15	18.712	1.68904	0.997941	2.34191	0.125935	0.999856
Lpcat1	210992	lysophosphatidylcholine acyltransferase 1	ENSMUSG00000021608.16	1439.31	-0.505814	0.323614	2.34075	0.126029	0.999856
Man2a2	140481	mannosidase 2, alpha 2	ENSMUSG00000038886.11	1723.34	-0.596649	0.375442	2.34056	0.126044	0.999856
Nckipsd	80987	NCK interacting protein with SH3 domain	ENSMUSG00000032598.9	1329.92	-0.350261	0.228299	2.33931	0.126145	0.999856
Usp34	17847	ubiquitin specific peptidase 34	ENSMUSG00000056342.17	328.893	0.425345	0.277429	2.3379	0.12626	0.999856
Pgm1	72157	phosphoglucomutase 1	ENSMUSG00000025791.19	2527.99	0.610594	0.383184	2.3373	0.126308	0.999856
Ppp1r15b	108954	protein phosphatase 1, regulatory subunit 15B	ENSMUSG00000046062.6	1431.32	0.32193	0.210333	2.33708	0.126326	0.999856
L3mbtl2	214669	L3MBTL2 polycomb repressive complex 1 subunit	ENSMUSG00000022394.15	1720.39	0.408665	0.264968	2.33547	0.126457	0.999856
Arhgap15	76117	Rho GTPase activating protein 15	ENSMUSG00000049744.16	1790.46	-0.677459	0.420119	2.33516	0.126482	0.999856
Zfp945	240041	zinc finger protein 945	ENSMUSG00000059142.17	291.289	-0.526101	0.340107	2.33424	0.126557	0.999856
Klf12	16597	Kruppel-like factor 12	ENSMUSG00000072294.6	36.1913	-1.14822	0.714495	2.33383	0.12659	0.999856
Pld4	104759	phospholipase D family, member 4	ENSMUSG00000052160.8	25189.5	-0.621156	0.388305	2.33295	0.126662	0.999856
Nufip1	27275	nuclear fragile X mental retardation protein interacting protein 1	ENSMUSG00000022009.2	676.139	0.412181	0.268149	2.33273	0.12668	0.999856
Sema6d	214968	sema domain, transmembrane domain (TM), and cytoplasmic domain, (semaphorin) 6D	ENSMUSG00000027200.18	24.2509	-1.26088	0.793889	2.33235	0.126711	0.999856
9930111J21Rik2	245240	RIKEN cDNA 9930111J21 gene 2	ENSMUSG00000069892.10	1879.8	-0.526721	0.336036	2.33168	0.126765	0.999856
Purg	75029	purine-rich element binding protein G	ENSMUSG00000049184.7	53.8183	-0.821005	0.53168	2.33138	0.12679	0.999856
Furin	18550	furin (paired basic amino acid cleaving enzyme)	ENSMUSG00000030530.16	1642.41	-0.419859	0.272154	2.33106	0.126816	0.999856
Abcf2	27407	ATP-binding cassette, sub-family F (GCN20), member 2	ENSMUSG00000028953.11	3469.31	0.390028	0.253332	2.33099	0.126821	0.999856
Snx24	69226	sorting nexing 24	ENSMUSG00000024535.17	1091.3	0.3703	0.241592	2.32981	0.126918	0.999856
Crot	74114	carnitine O-octanoyltransferase	ENSMUSG00000003623.5	2554.77	-0.405988	0.263437	2.32915	0.126971	0.999856
NA	NA	NA	ENSMUSG00000075389.4	17.5858	-2.31967	1.2888	2.32902	0.126982	0.999856
Zfp729a	212281	zinc finger protein 729a	ENSMUSG00000021510.12	196.056	0.513724	0.334509	2.32868	0.12701	0.999856
Dhx30	72831	DEAH (Asp-Glu-Ala-His) box polypeptide 30	ENSMUSG00000032480.18	2563.24	0.387406	0.251947	2.32804	0.127062	0.999856
Tcerg1	56070	transcription elongation regulator 1 (CA150)	ENSMUSG00000024498.17	1767.04	0.479389	0.308485	2.32782	0.12708	0.999856
Fam83c	71405	family with sequence similarity 83, member C	ENSMUSG00000074647.5	4.89713	-2.72795	1.73026	2.32738	0.127115	NA
Slc38a2	67760	solute carrier family 38, member 2	ENSMUSG00000022462.8	2704.78	0.342207	0.223566	2.326	0.127228	0.999856
Socs1	12703	suppressor of cytokine signaling 1	ENSMUSG00000038037.6	91.795	0.974153	0.599431	2.3255	0.127269	0.999856
Rpf2	67239	ribosome production factor 2 homolog	ENSMUSG00000038510.13	613.954	0.411602	0.268386	2.32396	0.127395	0.999856
Adap1	231821	ArfGAP with dual PH domains 1	ENSMUSG00000056413.17	2488.53	-0.474707	0.305763	2.32264	0.127504	0.999856
Spryd3	223918	SPRY domain containing 3	ENSMUSG00000036966.16	1873.86	0.327613	0.214564	2.32151	0.127596	0.999856
Dkk2	56811	dickkopf WNT signaling pathway inhibitor 2	ENSMUSG00000028031.7	72.4825	-0.974899	0.609073	2.31944	0.127766	0.999856
NA	NA	NA	ENSMUSG00000108483.2	16.0356	-1.72741	1.10301	2.31831	0.127859	0.999856
Pecam1	18613	platelet/endothelial cell adhesion molecule 1	ENSMUSG00000020717.20	98.3882	0.896441	0.558493	2.31795	0.127888	0.999856
Depdc1b	218581	DEP domain containing 1B	ENSMUSG00000021697.13	28.3057	-1.07667	0.69632	2.31763	0.127915	0.999856
Rnf144b	218215	ring finger protein 144B	ENSMUSG00000038068.16	286.597	-0.655299	0.416479	2.31684	0.12798	0.999856
Zfp119b	240120	zinc finger protein 119b	ENSMUSG00000062101.13	222.995	-0.567088	0.366942	2.31672	0.12799	0.999856
Rnf149	67702	ring finger protein 149	ENSMUSG00000048234.14	6509.49	0.505209	0.323906	2.31576	0.128069	0.999856
Mllt1	64144	myeloid/lymphoid or mixed-lineage leukemia; translocated to, 1	ENSMUSG00000024212.10	871.645	0.350966	0.23023	2.31405	0.12821	0.999856
Snn	20621	stannin	ENSMUSG00000037972.8	31.8837	-1.0771	0.689377	2.31358	0.128249	0.999856
Ogfrl1	70155	opioid growth factor receptor-like 1	ENSMUSG00000026158.12	984.378	0.388708	0.254131	2.31301	0.128295	0.999856
Rab29	226422	RAB29, member RAS oncogene family	ENSMUSG00000026433.14	1854.02	-0.331502	0.217456	2.31294	0.128301	0.999856
Ttc39b	69863	tetratricopeptide repeat domain 39B	ENSMUSG00000038172.15	330.365	0.544137	0.351566	2.31283	0.12831	0.999856
6030443J06Rik	320719	RIKEN cDNA 6030443J06 gene	ENSMUSG00000097207.8	11.4783	-1.94323	1.21389	2.31272	0.128319	0.999856
Lrriq3	74435	leucine-rich repeats and IQ motif containing 3	ENSMUSG00000028182.15	19.4952	-1.26153	0.812972	2.31113	0.128451	0.999856
Pde1c	18575	phosphodiesterase 1C	ENSMUSG00000004347.18	63.8889	-1.19593	0.715189	2.30911	0.128618	0.999856
Zranb2	53861	zinc finger, RAN-binding domain containing 2	ENSMUSG00000028180.19	1257.52	0.393447	0.257101	2.30902	0.128625	0.999856
Mtmr1	53332	myotubularin related protein 1	ENSMUSG00000015214.15	847.086	-0.439645	0.286316	2.30851	0.128668	0.999856
Slc11a2	18174	solute carrier family 11 (proton-coupled divalent metal ion transporters), member 2	ENSMUSG00000023030.17	2747.62	0.340905	0.223592	2.30781	0.128725	0.999856
Hscb	100900	HscB iron-sulfur cluster co-chaperone	ENSMUSG00000043510.13	601.549	-0.370293	0.243254	2.30718	0.128777	0.999856
Gyg	27357	glycogenin	ENSMUSG00000019528.19	3223.32	-0.520924	0.33394	2.30681	0.128808	0.999856
Lhpp	76429	phospholysine phosphohistidine inorganic pyrophosphate phosphatase	ENSMUSG00000030946.14	646.097	-0.479342	0.311157	2.30655	0.12883	0.999856
Kif20a	19348	kinesin family member 20A	ENSMUSG00000003779.17	433.523	-0.73828	0.459033	2.30555	0.128913	0.999856
Tnfrsf13b	57916	tumor necrosis factor receptor superfamily, member 13b	ENSMUSG00000010142.13	1855.98	-0.451348	0.292932	2.30467	0.128985	0.999856
Inka1	68176	inka box actin regulator 1	ENSMUSG00000042106.6	352.093	-0.518271	0.336548	2.30436	0.129011	0.999856
Cst7	13011	cystatin F (leukocystatin)	ENSMUSG00000068129.6	46.0203	-1.48529	0.853474	2.30317	0.129111	0.999856
Cebpe	110794	CCAAT/enhancer binding protein (C/EBP), epsilon	ENSMUSG00000052435.8	45.6626	1.10443	0.689646	2.30309	0.129117	0.999856
Ddx46	212880	DEAD box helicase 46	ENSMUSG00000021500.18	1336.97	0.441763	0.287492	2.30106	0.129286	0.999856
Gm7666	665511	prohibitin pseudogene	ENSMUSG00000067547.7	77.356	0.792691	0.510595	2.29941	0.129423	0.999856
Id2	15902	inhibitor of DNA binding 2	ENSMUSG00000020644.10	7188.32	0.477859	0.308615	2.29871	0.129482	0.999856
Dhx8	217207	DEAH (Asp-Glu-Ala-His) box polypeptide 8	ENSMUSG00000034931.16	1940.21	0.314415	0.207152	2.2975	0.129582	0.999856
Msrb2	76467	methionine sulfoxide reductase B2	ENSMUSG00000023094.15	504.977	-0.553101	0.356529	2.29741	0.12959	0.999856
Nfkbiz	80859	nuclear factor of kappa light polypeptide gene enhancer in B cells inhibitor, zeta	ENSMUSG00000035356.18	862.443	0.735374	0.455488	2.29557	0.129743	0.999856
Pik3r5	320207	phosphoinositide-3-kinase regulatory subunit 5	ENSMUSG00000020901.14	9112.65	0.30707	0.202364	2.29352	0.129915	0.999856
Anapc11	66156	anaphase promoting complex subunit 11	ENSMUSG00000025135.13	2176.38	-0.31297	0.206393	2.29299	0.12996	0.999856
Sntb2	20650	syntrophin, basic 2	ENSMUSG00000041308.7	1251.14	0.447547	0.291673	2.29164	0.130072	0.999856
Mylk3	213435	myosin light chain kinase 3	ENSMUSG00000031698.15	2.37998	4.41898	2.92026	2.28984	0.130223	NA
Pvr	52118	poliovirus receptor	ENSMUSG00000040511.15	328.54	0.436406	0.287267	2.28893	0.1303	0.999856
Sbno1	243272	strawberry notch 1	ENSMUSG00000038095.16	2587.7	0.327912	0.216213	2.28777	0.130398	0.999856
Dbf4	27214	DBF4 zinc finger	ENSMUSG00000002297.17	373.658	-0.392232	0.258962	2.28765	0.130407	0.999856
Kcnk13	217826	potassium channel, subfamily K, member 13	ENSMUSG00000045404.17	5339.72	0.463655	0.300967	2.28709	0.130455	0.999856
Nlrp1b	637515	NLR family, pyrin domain containing 1B	ENSMUSG00000070390.13	267.03	-0.451839	0.297626	2.28708	0.130455	0.999856
H4c9	319158	H4 clustered histone 9	ENSMUSG00000060639.6	49.7789	0.858726	0.558961	2.28477	0.130649	0.999856
Arrdc2	70807	arrestin domain containing 2	ENSMUSG00000002910.12	651.841	-0.514701	0.333965	2.28461	0.130663	0.999856
Fbxo36	66153	F-box protein 36	ENSMUSG00000073633.10	154.673	-0.667772	0.431521	2.28415	0.130702	0.999856
Gm42517	115490131	predicted gene 42517	ENSMUSG00000105867.3	244.769	-0.61758	0.399065	2.28405	0.13071	0.999856
Lgals4	16855	lectin, galactose binding, soluble 4	ENSMUSG00000053964.18	19.925	-1.31862	0.852313	2.28351	0.130755	0.999856
Prdx6	11758	peroxiredoxin 6	ENSMUSG00000026701.16	3917.46	0.33274	0.219469	2.28281	0.130815	0.999856
NA	NA	NA	ENSMUSG00000110537.2	1272.05	-0.662597	0.417018	2.28106	0.130963	0.999856
Psmd2	21762	proteasome (prosome, macropain) 26S subunit, non-ATPase, 2	ENSMUSG00000006998.17	15838.8	0.295094	0.195146	2.28036	0.131021	0.999856
Tob1	22057	transducer of ErbB-2.1	ENSMUSG00000037573.6	634.981	-0.60417	0.386686	2.27846	0.131182	0.999856
Slc7a13	74087	solute carrier family 7, (cationic amino acid transporter, y+ system) member 13	ENSMUSG00000041052.9	11.5253	-2.11639	1.26153	2.27556	0.131428	0.999856
Rabgef1	56715	RAB guanine nucleotide exchange factor (GEF) 1	ENSMUSG00000025340.15	1500	0.396721	0.260886	2.27532	0.131448	0.999856
Zmynd15	574428	zinc finger, MYND-type containing 15	ENSMUSG00000040829.15	1159.34	0.466783	0.30465	2.27493	0.131481	0.999856
Mrip-ps	666407	Mom radiation induced polyposis, pseudogene	ENSMUSG00000098404.2	78.7421	-0.701295	0.461154	2.27332	0.131618	0.999856
Mki67	17345	antigen identified by monoclonal antibody Ki 67	ENSMUSG00000031004.9	205.105	-0.942412	0.572966	2.27164	0.131761	0.999856
[truncated: 16,164 more rows]

## Sheet: DC1_6hr
symbol	entrez	geneName	Ensembl ID	baseMean	log2FoldChange	lfcSE	stat	pvalue	padj
[truncated: 15,117 more rows]

[truncated: 9 more sheets: DC1_24hr, DC2_6hr, DC2_24hr, Mono_6hr, Mono_24hr, Neutro_6hr, Neutro_24hr, NK_6hr, NK_24hr]
