# Supplementary material for: Autonomous IL-36R signaling in neutrophils activates potent antitumor effector functions
Source: J Clin Invest. 2023 Jun 15;133(12):e162088. doi: 10.1172/JCI162088 (PMC10266786; doi:10.1172/JCI162088)
Supplement: Supplemental table 2 [file jci-133-162088-s174.xlsx]

## Sheet: Sheet1
	dc1_UT6hr-1	dc1_UT6hr-2	dc1_UT6hr-3	dc2_UT6hr-1	dc2_UT6hr-2	dc2_UT6hr-3	neutro_UT6hr-1	neutro_UT6hr-2	neutro_UT6hr-3	neutro_Trt6hr-1	neutro_Trt6hr-2	neutro_Trt6hr-3
ENSMUSG00000000982.6	0	201.318	105.299	276.84	301.66	1046.39	825.722	1007.3	554.448	4068.71	4247.55	3564.09
ENSMUSG00000001247.17	2680.42	2088.81	371.642	351.3	396.605	330.861	243.429	291.485	155.987	91.0589	53.4795	47.8371
ENSMUSG00000001348.16	806.552	282.598	744.314	3699.47	3394.63	2424.55	315.692	333.281	336.065	1814.68	1557.26	331.236
ENSMUSG00000001666.9	578.804	624.729	295.565	783.541	843.595	715.983	90.5479	116.411	103.004	230.422	239.844	154.924
ENSMUSG00000002797.10	55.8712	70.4823	231.37	43.5419	62.8629	80.0977	90.3423	98.494	102.709	300.035	221.844	206.955
ENSMUSG00000002985.17	2597.38	2812.33	2588.17	1403.99	1668.9	535.467	20876.6	20653.8	6439.68	6320.15	6501.49	2245.28
ENSMUSG00000003420.9	8928.46	9208.25	7417.1	324.34	247.559	187.976	258.219	255.163	159.496	55.1666	79.013	44.8442
ENSMUSG00000004359.17	796.636	603.95	4228.4	459.717	478.038	691.178	32.0269	17.8434	3.21489	174.215	185.018	23.7394
ENSMUSG00000004730.16	2.66169	0	20.812	652.713	843.646	438.93	6042.93	6743.94	6179.15	26946.3	22823.2	22535.7
ENSMUSG00000004837.3	774.472	697.166	327.622	6250.12	6155.32	4877.54	215.917	199.531	169.02	420.844	364.06	435.452
ENSMUSG00000004929.13	131.738	76.359	0	141.077	184.936	147.347	15.6267	15.0205	22.7771	41.1593	50.49	56.6181
ENSMUSG00000005043.14	180.317	132.182	22.1649	11.3633	10.4511	4.17532	882.925	738.431	581.311	315.585	173.889	383.65
ENSMUSG00000005583.17	19.6099	132.325	93.1058	590.964	799.4	446.928	315.854	329.611	214.285	115.515	169.265	113.569
ENSMUSG00000006342.16	0	0	0	84.2336	71.3453	64.8243	3.6773	5.03177	14.4047	75.3071	38.38	72.5194
ENSMUSG00000006442.11	847.007	876.784	535.381	449.941	375.53	416.068	45.8148	27.2732	36.9322	177.012	132.377	157.619
ENSMUSG00000006818.6	3793.12	4141.62	4924.22	2146.83	2144.72	2136.63	8423	9459.74	2135.56	28463.8	29194.9	16635.3
ENSMUSG00000008496.20	78.0033	48.8958	133.755	951.337	1199.04	640.24	783.686	770.027	638.158	2449.88	906.262	2128.17
ENSMUSG00000009566.13	222.689	7.00535	1.20865	236.625	216.704	212.251	23.2376	14.2996	20.5652	48.0514	77.088	45.4465
ENSMUSG00000014426.10	287.278	244.566	594.443	16.1859	73.9385	33.5482	216.016	238.637	222.587	62.895	103.156	104.459
ENSMUSG00000015243.5	0	0	2.57706	34.9948	15.1606	16.2962	243.323	179.97	74.6853	774.686	931.639	311.043
ENSMUSG00000015568.17	150.826	84.0299	214.835	903.094	1027.54	486.142	629.999	837.567	671.955	1977.38	1012.58	4949.26
ENSMUSG00000016494.10	142.592	149.723	116.951	86.4377	40.5745	79.4195	764.811	892.624	389.337	272.075	332.21	251.929
ENSMUSG00000016529.6	0	120.404	117.483	19.3219	37.6845	30.4154	0	0	1.26356	27.3384	37.4163	36.071
ENSMUSG00000018405.8	745.78	147.978	243.703	752.318	747.192	541.184	326.155	96.3756	524.699	44.9947	94.0311	85.4778
ENSMUSG00000018446.9	1526.54	1326.91	772.534	923.621	923.681	879.032	104.553	102.77	70.6286	205.409	182.388	176.617
ENSMUSG00000018930.4	37.0018	0	126.81	882.568	784.091	3152.39	524.173	644.345	300.595	2890.19	2568.3	1028.05
ENSMUSG00000020089.9	4823.46	3305.04	5675.2	1081.61	954.4	1057.81	56.0719	47.1072	71.7348	95.4757	125.84	158.94
ENSMUSG00000020227.11	0	0	0	42.9333	71.8189	42.6689	12598.9	12793.3	9180.04	31184.7	28610.1	26651.6
ENSMUSG00000020407.14	67.1501	0	0	3.34208	9.91822	7.77088	993.446	1047.44	1377.7	6953.73	5774.17	5123.8
ENSMUSG00000020472.15	88.2078	160.322	98.8053	375.338	262.065	298.493	125.114	223.264	94.8826	46.6886	26.6467	51.8185
ENSMUSG00000020491.16	0	0	16.6556	93.4949	67.5671	68.1027	166.296	124.657	217.282	47.5232	39.5425	63.598
ENSMUSG00000020553.9	951.393	1048.53	1149.33	507.402	439.607	481.317	2587.7	2810.41	2133.46	1143.51	1112.98	1327.01
ENSMUSG00000020635.9	263.883	274.087	153.321	70.5439	67.9016	35.129	99.5598	115.552	101.618	29.3848	32.3037	57.3881
ENSMUSG00000020641.17	42.1684	2.61176	0	781.323	793.538	168.878	1147.99	1329.91	900.826	4467.43	3026.37	1273.25
ENSMUSG00000020743.16	9728.31	9456.22	9331.99	11895.8	10937.2	10118.7	757.646	698.307	588.154	1821.13	1857.78	944.04
ENSMUSG00000020785.18	0	0	0	12.6145	23.8371	0	45.6894	22.767	57.1953	147.739	172.298	93.5133
ENSMUSG00000020868.16	13.7532	0	17.934	127.25	190.152	140.039	222.685	226.872	144.033	611.789	615.032	265.951
ENSMUSG00000021643.16	20.7981	30.3833	53.5864	24.4631	16.2933	12.7655	60.355	66.8832	44.2931	141.891	147.993	139.399
ENSMUSG00000021759.15	2090.76	2600.59	876.086	22.9909	27.8088	12.068	32.6934	33.0048	44.7782	337.612	318.549	52.582
ENSMUSG00000021876.16	0	0	0	0.706952	0	1.14578	110.147	140.035	82.2966	48.3071	33.4577	49.4525
ENSMUSG00000021880.8	4970.93	5853.43	4793.44	2073.81	1735.71	944.468	280.6	331.32	215.399	92.439	130.288	150.658
ENSMUSG00000021947.12	153.061	56.6269	2.43055	74.189	114.559	58.9746	172.242	126.944	123.992	46.6739	70.7824	64.1126
ENSMUSG00000021993.11	277.125	87.7999	0	357.196	325.042	278.183	425.48	363.101	531.949	1055.21	887.173	982.4
ENSMUSG00000022148.17	720.636	720.888	964.411	2094.48	2607.75	2124.28	8827.17	8572.95	9067.81	20284	21927.5	15055.7
ENSMUSG00000022390.12	0.92318	21.5993	17.1843	135.952	140.073	232.828	586.372	8.55694	14.2552	11.1155	5.67362	0.965647
ENSMUSG00000022534.15	406.673	748.248	541.276	1078.09	1018.04	700.116	2260.26	2070.16	1185.27	4531.63	4517.95	3133.77
ENSMUSG00000022957.21	132.165	43.6175	1.1519	128.801	143.871	209.554	100.863	175.139	126.089	391.368	337.53	280.258
ENSMUSG00000023088.18	1319.86	1021.03	1716.53	2511.37	3123.2	4057.03	1200.87	1114.58	702.253	3440.18	2359.85	2373.37
ENSMUSG00000023367.15	272.272	108.91	277.892	9074.05	8500.78	5679.94	88.9856	111.778	69.0272	304.635	244.363	148.773
ENSMUSG00000023902.19	0	0	0	0	0	0	49.4342	58.4894	92.0236	12.6758	13.5019	16.9346
ENSMUSG00000024084.9	305.495	912.442	328.174	3.6237	4.23541	1.42224	305.088	250.409	240.002	132.524	135.852	76.743
ENSMUSG00000024253.10	135.633	0	263.727	2.85721	0	3.86468	615.993	614.626	386.842	165.743	286.082	226.506
ENSMUSG00000024397.15	11267.5	12068.5	10157.8	110.043	94.7675	83.3019	65.7798	65.4555	45.8183	123.014	175.604	121.128
ENSMUSG00000024521.9	9462.2	8724.57	14541.3	20410.4	21951.2	19504.7	633.53	659.14	1212.53	1765.61	2025.22	2035.51
ENSMUSG00000024679.11	0	90.4356	0	65.015	50.7905	54.6837	458.344	368.566	213.063	2646.05	3340.56	690.97
ENSMUSG00000024981.7	1126.89	1302.66	1494.69	4350.03	4306.02	3306.97	9460.54	9312.33	10139.5	23749.6	21261.7	18442.1
ENSMUSG00000025059.17	97.8003	388.95	180.814	380.585	429.429	315.853	1143.85	1069.27	1156.34	2598.82	2943.11	1664.56
ENSMUSG00000025314.17	161.418	669.166	680.011	713.524	884.33	714.662	1007.23	1053.1	780.981	2123.53	2390.19	1391.72
ENSMUSG00000025494.9	1662.73	1063.98	1080.95	557.062	584.28	367.039	75.1393	104.52	130.017	7.28898	20.3513	44.4257
ENSMUSG00000025591.7	1209.67	1706.62	1558.78	271.197	241.198	370.976	80.6605	43.2666	76.63	134.772	203.819	233.459
ENSMUSG00000025746.12	36.9922	64.5512	0	81.4673	62.6844	71.7415	13.189	10.0743	2.33514	102.498	96.8571	18.5663
ENSMUSG00000025911.15	0	0	0	2.74884	1.58448	20.2339	19.8269	30.3447	39.9383	92.3227	60.0272	136.863
ENSMUSG00000026170.7	1181.13	397.778	412.169	202.151	157.408	171.208	103.862	114.093	50.3086	30.9312	32.303	23.2649
ENSMUSG00000026220.7	0	0	0	43.5651	28.4142	37.7189	434.514	443.32	680.603	168.527	166.01	215.671
ENSMUSG00000026390.8	0	0	0	3.96204	19.7808	5.6237	4.72522	14.543	1.16318	1191.04	994.199	310.479
ENSMUSG00000026482.14	0	0	0	184.339	137.307	134.152	75.6936	93.5473	27.1025	266.648	244.74	172.603
ENSMUSG00000026548.5	210.666	225.415	268.002	72.9992	95.8613	49.222	3.06605	0	7.58175	87.8823	90.0858	64.0021
ENSMUSG00000026675.13	873.168	1388.48	2381.76	1762.9	1802.95	1279.58	482.832	397.598	709.837	1048.1	1002.16	1270.12
ENSMUSG00000027333.19	3039.4	1032.28	2688.27	2881.53	2679.63	3908.63	4989.65	4556.68	4820.1	11045.4	10651.5	8753.66
ENSMUSG00000027395.16	43.4551	161.601	18.1505	221.322	271.06	276.35	63.0372	41.6309	53.9893	109.588	94.3163	126.426
ENSMUSG00000027399.2	0	0	0	100.641	97.0689	30.9491	116.464	94.3238	28.9144	324.58	440.086	159.186
ENSMUSG00000027555.9	233.712	0	0	276.147	191.118	193.472	9.19722	3.49355	1.25599	64.5701	72.2502	12.7814
ENSMUSG00000027737.11	1414.96	1217.38	3097.97	5056.7	5001.33	7421.52	2228.52	2279.3	1586.52	6382.13	7954.85	5927.41
ENSMUSG00000027776.13	0	0	0	0	0	0	45.1399	34.7375	13.5874	227.868	309.68	200.267
ENSMUSG00000027777.16	0	0	0	0	3.74227	0	130.465	88.2586	38.8091	354.156	354.753	182.948
ENSMUSG00000027803.15	0	0	0	2.90747	1.62433	0	81.8878	60.0337	55.3504	154.007	109.399	172.649
ENSMUSG00000028164.16	150.986	338.265	0	323.16	269.155	175.527	1484.95	1351.64	1192.46	685.464	614.143	632.332
ENSMUSG00000028550.16	68.0897	55.154	38.7497	197.619	226.015	159.08	548.221	585.792	592.812	212.121	184.77	325.447
ENSMUSG00000028556.16	188.821	465.401	319.254	293.282	314.34	335.268	51.8545	26.3623	18.1846	88.4513	152.674	79.0969
ENSMUSG00000028885.9	0	0	0	3.56801	19.7421	7.18334	725.228	637.433	98.0275	2973.66	2705.48	1116.4
ENSMUSG00000028927.7	776.308	170.387	349.763	723.141	763.854	493.452	597.76	580.766	425.33	124.219	171.674	143.645
ENSMUSG00000029084.6	378.518	689.109	924.49	280.403	286.831	220.338	38.0768	55.5351	29.616	329.196	422.868	84.9202
ENSMUSG00000029299.15	846.882	410.403	1037.56	530.452	408.134	422.323	90.8926	102.271	162.388	30.6168	60.4091	22.7048
ENSMUSG00000029307.8	0	0	0	0	0	0	228.944	214.83	33.8768	29.3664	13.9037	2.32362
ENSMUSG00000029409.8	0	0	0	0.675578	0	0.85655	0	0	0	57.8024	70.3214	16.3805
ENSMUSG00000029534.18	0	0	104.734	247.627	219.363	260.111	56.4397	55.6813	73.2918	316.826	324.205	184.964
ENSMUSG00000029759.10	73.0907	431.074	95.3027	54.9475	63.7558	40.7807	70.5915	69.6922	101.732	235.124	214.266	138.597
ENSMUSG00000029810.16	1641.81	1543.19	954.482	20810.9	18823.6	12415.6	302.307	320.437	179.644	918.232	831.801	396.728
ENSMUSG00000029822.16	72.6639	351.572	0	1127.73	1102.62	714.003	620.916	481.943	226.722	1475.22	1261.94	1215.49
ENSMUSG00000030107.11	1443.5	1522.87	1179.85	5631.24	4830.69	2879.5	331.338	323.809	260.506	1649.18	1323.81	490.732
ENSMUSG00000030109.16	115.386	0	0	107.64	98.7858	121.997	259.312	249.717	229.522	491.276	513.591	540.942
ENSMUSG00000030147.13	0	0	0	27.335	26.9998	26.4128	13.6534	15.7144	7.76467	70.7173	74.4215	85.1151
ENSMUSG00000030203.18	254.73	109.764	37.117	496.64	543.085	594.745	50.6925	84.3016	52.3244	281.298	153.503	238.252
ENSMUSG00000030340.17	0	0	0	0	1.22496	0	2352.63	2485.44	2256.37	1280.19	766.158	1407.55
ENSMUSG00000030365.12	1000.37	841.474	1125.86	3404.24	3240.89	2992.55	221.661	235.375	160.006	115.712	88.2318	84.8006
ENSMUSG00000030402.6	0	0	0	9.19822	8.057	3.32119	426.46	430.974	449.598	1283.57	1230.32	1574.76
ENSMUSG00000030472.10	0	0	0	2.85118	3.2859	2.75952	81.6173	78.4956	69.0495	183.545	185.773	120.676
ENSMUSG00000030474.10	1.32855	0	0	53.2618	55.8283	23.2578	10315.5	11494.5	10194	26466.7	16211.6	19886.8
ENSMUSG00000030851.16	0	0	0	1.23834	0	0	323.923	462.316	167.339	117.794	122.837	41.8013
ENSMUSG00000031155.18	33.1026	199.809	69.7567	127.182	90.6992	98.34	350.583	309.831	234.838	2018.77	2027.5	2581.02
ENSMUSG00000031304.19	14791.6	18122	14748.7	18301.9	15648.2	13184.5	4893.07	4844.08	3428.28	17132.5	17294.2	11535.2
ENSMUSG00000031467.11	1363.77	1790.88	1260.83	300.449	300.305	316.95	1725.33	1765.15	1410.06	3042.07	3244.25	3477.54
ENSMUSG00000031494.8	0	48.6339	238.322	26.8707	12.054	28.93	108.734	78.661	135.362	3.5879	14.0066	26.6977
ENSMUSG00000031596.16	0	0	0	21.9221	18.5548	0	2.66905	8.35557	4.22234	203.975	78.046	27.3975
ENSMUSG00000031613.10	82.0039	0	132.598	27.8904	48.5215	28.2218	209.677	258.909	165.135	21.5223	6.94483	23.2744
ENSMUSG00000031779.4	5081.09	4690.59	3031.95	18165.6	17987.8	22497.1	78.6248	69.8196	10.0427	371.437	424.775	130.043
ENSMUSG00000031805.18	74.2771	2.68707	344.922	1320.02	1540.07	914.819	238.102	214.253	402.8	844.099	610.2	671.326
ENSMUSG00000031834.16	254.364	232.961	13.821	637.613	416.599	451.84	1936.95	1934.23	1489.39	858.463	676.614	884.702
ENSMUSG00000032122.16	73.571	587.647	23.182	2189.52	2378.84	2494.64	1645.67	1651.68	1138.01	640.624	624.334	734.988
ENSMUSG00000032324.12	23674.3	18435	19657.1	57238.2	51508.4	56581.2	171.54	168.391	75.0862	631.089	599.655	306.223
ENSMUSG00000032356.13	284.252	0	167.091	11.3021	4.17661	5.8348	0	2.07502	0	68.2718	26.575	22.1948
ENSMUSG00000032470.18	256.701	128.833	296.822	96.1545	27.634	25.6021	4.25222	0	6.94562	74.6581	75.6102	142.738
ENSMUSG00000032485.15	224.307	245.01	784.295	868.089	1003.12	919.971	706.125	703.429	682.184	381.393	217.639	416.325
ENSMUSG00000032802.9	3763.05	4176.13	6069.15	5686.85	6090.84	9157.36	1221.27	1181.85	846.939	2262.54	2216.46	2153.8
ENSMUSG00000033068.17	0	41.6727	7.32619	327.263	327.827	274.484	321.813	331.315	300.958	119.896	131.54	177.3
ENSMUSG00000033355.7	0	0	3.75749	1354.57	850.607	251.48	1729.1	1807.08	1530.26	4136.13	4006.79	2177.24
ENSMUSG00000033538.14	89.7415	261.439	117.307	195.66	187.33	223.642	597.839	518.375	396.258	1335.98	1340.61	963.071
ENSMUSG00000033629.7	253.885	109.966	9.333	451.665	485.041	486.855	120.834	157.496	100.578	319.709	408.133	209.529
ENSMUSG00000034459.9	0	256.328	167.801	1874.89	1710.17	510.157	521.718	452.789	282.623	3099.67	2593.67	493.069
ENSMUSG00000034795.15	535.752	461.04	380.28	286.432	260.782	260.446	57.0551	49.122	19.1414	175.19	174.1	125.364
ENSMUSG00000035064.18	13.2696	179.962	1.27743	105.4	94.8717	73.9818	1735.34	2151.14	2054.82	802.948	577.919	1144.91
ENSMUSG00000035164.9	304.442	286.889	525.255	1264.04	1462.39	2128.81	89.9666	76.2548	35.2142	186.08	351.678	118.13
ENSMUSG00000035274.14	0	0	1.31259	16.8508	28.4646	22.8665	31.2066	25.7972	18.5152	192.901	98.3633	105.246
ENSMUSG00000035356.18	14.3194	5.05122	194.74	537.781	562.802	616.745	2032.61	1743.79	1575.54	3627.44	3083.09	4162.95
ENSMUSG00000035385.6	64.7943	22.2125	53.5644	0.720426	12.9994	8.31384	9.21208	8.78017	25.5779	95.4935	152.902	49.7731
ENSMUSG00000035513.20	52.6231	0	0	11.9367	18.2416	6.76905	80.4068	114.358	112.134	350.573	227.666	366.978
ENSMUSG00000035561.6	254.85	0	3.72632	659.635	508.944	604.494	87.8736	79.9999	93.9148	45.7207	38.9594	28.2369
ENSMUSG00000035692.8	211.011	321.946	229.194	1839.08	1308.35	581.168	322.546	340.124	263.984	1123.21	700.932	396.62
ENSMUSG00000035863.15	214.014	48.4726	22.1763	419.682	495.084	433.189	7078.25	7954.42	5687.45	4064.7	2073.48	3691.57
ENSMUSG00000035900.19	81.1955	246.362	43.6154	1671.03	1780.37	2368.28	185.916	148.607	148.641	63.8135	37.6687	83.8333
ENSMUSG00000036053.18	754.857	1144.31	1823.75	313.57	223.674	318.788	96.6006	121.7	143.421	351.144	359.563	156.184
ENSMUSG00000036555.15	13.567	1.14601	58.6876	130.125	170.728	112.729	128.68	215.307	287.772	45.1681	19.9511	76.1091
ENSMUSG00000038067.3	0	0	0	0	0.817727	0	1.01902	1.74371	3.77573	79.8642	71.8907	34.7992
ENSMUSG00000038179.14	7242.2	9031.4	7972.04	13637.2	12303.3	9198.96	65.5153	60.1831	56.246	234.634	189.012	117.329
ENSMUSG00000038387.10	2847.92	4017.38	3513.53	2654.27	2305.96	2404.75	1130.12	1182.58	630.633	2605.56	2287.55	1826
ENSMUSG00000038437.12	226.828	226.95	300.273	604.292	665.847	840.178	34.5306	38.5261	22.3664	124.646	129.933	68.7247
ENSMUSG00000038967.14	247.879	0	0	148.672	148.373	109.215	265.954	365.773	236.637	147.804	107.644	135.046
ENSMUSG00000039206.14	447.51	40.8342	305.601	828.123	894.998	700.785	4598.61	4680.11	4689.26	1689.75	1478.24	2678.53
ENSMUSG00000039485.9	0	0	191.08	41.7115	18.4025	21.319	111.405	123.719	70.5858	15.5847	21.0328	9.24006
ENSMUSG00000040026.9	1.3341	0.230865	0.31856	1.67074	13.1793	6.62621	362.062	318.508	491.928	4217.68	3926.81	6697.53
ENSMUSG00000040380.15	0	0.719138	1.99406	11.7678	5.55844	3.30355	21.4423	19.0942	14.9625	95.0903	59.5708	61.5929
ENSMUSG00000040483.16	339.13	194.972	205.194	1049.72	770.586	359.418	127.206	136.861	182.396	448.106	348.129	329.131
ENSMUSG00000040552.9	0	46.2869	184.41	32.8368	34.7687	17.7192	598.973	659.339	199.454	2888.88	2824.37	1143.55
ENSMUSG00000040928.16	362.766	176.175	1174.02	446.309	572.62	524.94	69.1494	73.3955	55.4668	166.788	166.904	149.127
ENSMUSG00000040957.16	0	0	0	22.6264	30.058	24.5559	380.629	320.007	70.2006	44.8032	95.4268	26.5761
ENSMUSG00000041695.3	0	5.78281	0	4.27959	5.79595	0.553439	159.652	96.1301	139.078	190.325	709.47	310.412
ENSMUSG00000041782.15	3627.64	2295.31	1660.43	31229.9	30334.1	33334.6	26.1085	14.8705	7.11928	251.941	242.085	116.414
ENSMUSG00000041831.18	0	1.45788	0	0	4.81403	3.18863	78.1503	86.6331	45.2196	21.3151	20.162	26.528
ENSMUSG00000042246.6	0	0	0	0	0	0	226.263	289.95	204.543	116.395	102.806	117.278
ENSMUSG00000042349.14	0	0	0	27.0076	35.0736	31.4096	2735.67	2496.88	1712.99	16012.9	14373.4	13179.9
ENSMUSG00000042354.8	841.295	447.689	282.291	391.494	438.001	504.966	43.8967	43.4963	48.8781	114.238	83.5597	115.599
ENSMUSG00000042417.6	1.10285	0	0	5.77046	0.893025	4.26161	655.36	562.55	467.026	274.938	142.635	262.3
ENSMUSG00000042498.17	0	0	1.3322	0	4.12688	1.10444	8.16853	8.724	3.75598	64.5779	83.4059	25.5332
ENSMUSG00000044350.15	191.084	337.014	446.33	560.552	631.468	519.722	521.395	456.885	188.679	1978.43	1839.62	1407.42
ENSMUSG00000044749.14	0	0	0	0	0	0	39.601	42.6647	25.4675	2.98558	8.4608	1.76912
ENSMUSG00000044827.11	135.178	23.4818	177.031	2292.03	2027.5	2520.46	92.7056	127.104	78.3203	277.601	317.39	213.188
ENSMUSG00000045455.9	56.6263	115.267	211.09	34.0721	41.003	43.687	7.86547	15.2144	9.9095	50.3887	43.7542	30.3759
ENSMUSG00000047379.8	91.0333	374.376	0	137.625	118.562	111.207	139.44	143.398	179.157	72.9059	50.3661	83.1241
ENSMUSG00000047880.16	0	0	0	580.231	482.927	431.802	36.9785	45.1399	19.4614	320.869	351.292	78.4567
ENSMUSG00000047945.7	4719.58	4166.26	2830.29	42750.5	42450.6	27719.3	28332.8	30406.6	17309.6	82986.6	42227.2	47174.1
ENSMUSG00000048142.10	0	0	0	9.27185	10.7699	9.40954	616.181	676.439	410.848	255.15	143.615	304.613
ENSMUSG00000048498.8	0	0	0	52.8023	64.187	32.0507	9.19378	0	13.8209	164.258	119.407	98.7455
ENSMUSG00000048824.8	0	0	0	0	0	0	139.259	167.245	172.305	62.6425	51.0524	83.8076
ENSMUSG00000049396.7	25.861	0	212.352	103.435	164.316	251.722	0	3.13585	6.00145	23.4495	18.3212	99.294
ENSMUSG00000050627.14	187.274	415.916	253.602	221.143	179.291	110.45	3382.2	3645.27	2844.96	1224.59	1121.91	1663.26
ENSMUSG00000050737.14	12.385	26.324	0	3.15762	22.4981	9.0993	472.816	433.003	399.972	1738.36	1526.78	1148.75
ENSMUSG00000050994.21	0	0	65.2294	3.1051	2.63572	0.588063	59.69	40.905	32.4093	146.248	209.03	124.314
ENSMUSG00000051098.7	191.457	216.378	256.38	113.959	93.0304	85.4123	314.639	321.297	349.182	91.5711	68.8311	174.807
ENSMUSG00000051212.9	2479.84	2537.06	2768.43	13561.3	13240.4	12789.5	339.933	398.732	192.617	100.172	83.4525	131.473
ENSMUSG00000051682.16	12649.2	13632.6	18087.1	640.055	572.154	1028.14	3001.95	3446.21	1053.76	7605.11	7063.01	4667.85
ENSMUSG00000052270.8	0	0	0	0.83421	2.83206	3.21727	4709.03	5112.25	5235.75	10771.8	10957.5	9594.6
ENSMUSG00000052934.15	152.444	8.94259	0	295.687	309.351	245.144	7969.93	7457.67	5076.52	2943.43	2847.95	2927.5
ENSMUSG00000053398.12	718.89	639.693	148.658	300.295	265.016	207.984	303.679	222.043	94.4021	678.983	715.458	1575.91
ENSMUSG00000053846.6	0	0	0	3.34113	12.3904	4.66413	9.58235	4.91084	40.2836	80.8026	61.3069	191.413
ENSMUSG00000054404.14	131.57	178.766	310.311	601.744	662.758	149.18	316.676	294.177	286.305	1193.14	848.192	407.855
ENSMUSG00000054720.13	2754.25	2250.54	2372.44	2853.67	2998.47	2980.46	877.613	766.091	478.248	2044.11	2135.19	1393.45
ENSMUSG00000055102.16	0	0	0	169.726	203.723	150.21	213.593	163.709	111.339	378.312	455.87	350.748
ENSMUSG00000055202.12	0	0	0	4.41301	3.05085	4.13859	3.21492	6.49102	0	59.2463	60.1698	20.3918
ENSMUSG00000055435.7	0	2.30434	0	4.01021	3.33314	0.882146	25.3287	25.1478	3.99284	119.594	98.5477	60.1556
ENSMUSG00000055717.14	0	0	0	104.979	58.3393	130.335	166.029	170.426	191.445	51.6358	74.761	93.96
ENSMUSG00000058022.15	21.9889	0	39.4847	9.54002	4.46956	0.754177	149.242	115.859	197.845	303.142	299.233	415.688
ENSMUSG00000059136.5	13.5736	2.46241	14.3682	61.9514	25.4207	64.5557	18.8281	17.8587	14.7071	115.56	250.43	16.0364
ENSMUSG00000059423.14	0.603154	86.24	196.22	175.523	98.5063	138.092	19.8978	26.4351	24.9211	45.5316	95.5721	64.4183
ENSMUSG00000059639.3	0	0	0	275.597	255.512	156.453	34.4649	43.4898	24.0971	175.54	161.329	164.348
ENSMUSG00000060703.13	16.3938	0	26.9643	164.512	154.019	150.057	816.527	866.98	270.984	1992.86	1896.92	1245.42
ENSMUSG00000062488.10	98.7468	0	0	373.561	366.378	84.067	438.603	395.049	260.395	2334.52	1531.11	346.508
ENSMUSG00000063659.12	599.107	320.207	252.097	2715.46	3297.78	2457.52	152.648	140.944	130.768	407.815	455.517	169.035
ENSMUSG00000066026.15	39.7287	327.504	18.8485	1283.54	1211.54	935.463	4390.17	4697.37	3295.23	2052.83	1825.98	2017.8
ENSMUSG00000066233.7	601.509	542.793	245.336	250.139	243.672	162.61	351.386	336.344	435.586	147.867	156.73	213.431
ENSMUSG00000069255.14	751.315	777.781	673.529	554.191	554.467	731.586	120.996	137.364	85.233	52.9745	42.4976	31.7165
ENSMUSG00000070691.11	563.815	461.711	208.932	1003.17	1079.38	1328	384.139	436.6	425.642	160.314	149.635	226.983
ENSMUSG00000070858.13	0	28.227	0	3.51787	1.00296	0.515961	89.889	100.035	125.489	30.2505	50.0518	37.0893
ENSMUSG00000070871.11	5.97344	115.87	71.2367	62.2307	31.4356	146.668	141.532	102.925	76.6964	172.741	279.282	243.595
ENSMUSG00000072949.7	0	0	0	0	2.08624	0	749.018	778.41	772.551	172.725	243.341	457.797
ENSMUSG00000073664.12	39.848	378.196	168.786	498.192	641.842	525.022	302.089	205.616	179.285	677.569	743.412	328.125
ENSMUSG00000073987.5	330.052	270.095	464.012	517.181	488.025	335.639	1989.3	2394.73	1763.89	5325.94	5174.1	4398.18
ENSMUSG00000074896.4	0	215.053	193.796	1109.66	1255.38	282.939	496.373	472.586	344.219	2539.57	1936.35	430.805
ENSMUSG00000078606.9	0	23.3652	14.3145	315.054	418.482	290.32	78.7831	50.0906	109.233	228.785	304.356	245.335
ENSMUSG00000078920.4	4.1477	2.90017	5.31979	417.097	377.131	124.975	226.98	199.337	195.758	675.208	529.407	298.923
ENSMUSG00000078921.4	881.716	1413.37	281.323	1463.81	1017.08	541.084	26.6	28.6198	29.0232	154.748	125.983	64.9515
ENSMUSG00000079499.10	118.311	90.1058	85.1878	209.986	258.127	227.734	554.864	473.858	935.774	1524.23	1336.56	2762.09
ENSMUSG00000079610.10	0	253.165	42.7608	236.619	188.3	241.107	160.237	151.328	167.999	70.8493	66.125	72.7655
ENSMUSG00000080703.3	0	0	0	72.8774	58.5103	34.4046	16.3953	10.5502	11.533	62.4119	49.766	74.8705
ENSMUSG00000081650.2	0	0	0	0.713857	2.37361	1.09311	35.2878	13.8743	29.2718	82.22	63.6262	108.514
ENSMUSG00000082292.4	0	0	0	148.594	138.944	31.4616	33.6585	36.664	13.8784	192.92	161.794	59.2341
ENSMUSG00000085586.2	29.2144	53.9613	87.6592	96.4647	116.938	134.997	24.5456	31.4757	22.6537	105.701	86.1672	67.4664
ENSMUSG00000086481.2	0	0	0	0	0	0	44.2347	46.7176	33.0584	146.669	152.282	170.55
ENSMUSG00000086742.9	442.268	713.221	1386.16	154.838	194.113	205.069	102.749	113.622	128.94	44.4612	72.1706	50.5164
ENSMUSG00000087267.2	30.5676	49.176	75.5169	42.946	26.3	39.8598	36.8347	31.5078	46.7082	91.9587	112.494	82.6745
ENSMUSG00000089824.11	86.3305	94.5089	106.176	763.669	862.395	718.675	408.298	238.888	382.948	606.576	1206.1	580.19
ENSMUSG00000090176.2	0	0	0	0.71197	0	0	5.09243	0	0	38.9711	35.9667	15.0629
ENSMUSG00000090231.11	0	0	0	169.337	108.604	149.229	120.4	101.771	26.3206	660.161	611.861	735.576
ENSMUSG00000095463.9	452.967	457.668	156.777	665.9	681.596	495.142	301.364	300.929	267.077	93.9391	50.0499	105.045
ENSMUSG00000095609.3	678.967	396.809	1077.91	161.192	267.706	166.41	3430.08	3705.04	3467.78	8462.3	8935.23	5626.04
ENSMUSG00000099406.2	0	0.963454	0	7.2124	8.98184	16.1479	23.511	15.7499	16.475	111.285	110.533	47.8663
ENSMUSG00000106609.2	0	0	0	0	0	0	274.529	279.162	256.086	892.768	1044.48	396.932
ENSMUSG00000106734.4	75.3978	83.2081	0	17.8632	49.0027	8.53929	245.151	195.742	261.418	506.243	473.94	508.496
ENSMUSG00000111933.2	0	0	0	0.713836	0	0	3.07105	5.24615	5.01867	23.5429	30.658	36.0593
ENSMUSG00000113701.2	0	10.5428	22.4814	4.73382	0	4.83472	25.0561	34.7203	35.2584	102.812	79.0053	93.0597
ENSMUSG00000114608.2	679.141	504.15	891.162	155.288	89.5408	115.117	3328.43	3415.95	3353.79	9268.74	10287.1	6684.42
ENSMUSG00000115018.3	0	139.816	0	15.7289	52.757	18.8239	50.1493	55.9924	25.1806	0	0	0
ENSMUSG00000115902.2	360.164	329.794	8.011	761.166	718.043	601.89	166.883	157.417	123.012	437.52	380.439	205.93
ENSMUSG00000116308.2	0	0	0	0	6.39933	0	364.037	328.165	100.146	1044.21	632.262	591.488
ENSMUSG00000117239.2	417.43	317.21	880.45	62.1741	44.1807	114.984	18.8771	25.5964	3.65171	74.2705	133.921	46.2824
